# Supplementary material for: Phyletic patterns of bacterial growth temperature in Pseudomonas and Paenibacillus reveal gradual and sporadic evolution towards cold adaptation
Source: ISME Commun. 2024 Dec 23;4(1):ycae163. doi: 10.1093/ismeco/ycae163 (PMC11694702; doi:10.1093/ismeco/ycae163)
Supplement: supplementary_table1_CL5_ycae163 [file supplementary_table1_cl5_ycae163.xlsx]

## Sheet: type strain metadata core set
Supplementary table 1. List of type strains and dataset analyzed in this study
assembly	species	strain	species strain	dataset	minimum temp	optimal temp	maximum temp	source description	source category1	source category2	source category3	revised source category	References
GCA_014640295.1	Paenibacillus abyssi	CGMCC 1.12987	Paenibacillus abyssi CGMCC 1.12987	paenibacillus	20	30	45	abyssal sediment	env	sediment	deep sea sediment	env-sediment	https://doi.org/10.1007/s10482-014-0277-2
GCA_017874035.1	Paenibacillus aceris	DSM 24950	Paenibacillus aceris DSM 24950	paenibacillus	18	25	37	rhizosphere	env	soil	rhizosphere soil	env-soil	https://doi.org/10.1099/ijsem.0.001748
GCA_003614185.1	Paenibacillus aceti	L14	Paenibacillus aceti L14	paenibacillus	15	37	50	ceral vinegar	env	fermented product	vinegar	food-fermented	https://doi.org/10.1099/ijsem.0.001214
GCA_027789125.1	Paenibacillus aestuarii	CJ25	Paenibacillus aestuarii CJ25	paenibacillus	20	33.5	37	sediment from estuarine wetland	env	sediment	estuarine sediment	env-sediment	https://doi.org/10.1099/ijs.0.011544-0
GCA_013204855.1	Paenibacillus alba	LMG 31323	Paenibacillus alba LMG 31323	paenibacillus	15	25	37	peat soil	env	organic soil	peat bog	env-organic matter	https://doi.org/10.1007/s00284-015-0795-9
GCA_014644435.1	Paenibacillus albidus	CGMCC 1.16134	Paenibacillus albidus CGMCC 1.16134	paenibacillus	4	29	37	grassland soil	env	soil	grassland soil	env-soil	https://bacdive.dsmz.de/strain/158574
GCA_000971975.1	Paenibacillus algorifonticola	XJ259	Paenibacillus algorifonticola XJ259	paenibacillus	10	25	37	cold spring	env	freshwater	cold spring water	env-freshwater	https://doi.org/10.1099/ijs.0.025346-0
GCA_021532375.1	Paenibacillus alkaliterrae	DSM 17040	Paenibacillus alkaliterrae DSM 17040	paenibacillus	10	30	37	soil	env	soil	soil	env-soil	https://bacdive.dsmz.de/strain/11584
GCA_910594985.1	Paenibacillus allorhizosphaerae	CIP 111802	Paenibacillus allorhizosphaerae CIP 111802	paenibacillus	15	36	45	soil	env	soil	soil	env-soil	https://doi.org/10.1099/ijsem.0.005051
GCA_004001025.1	Paenibacillus amylolyticus	NBRC 15957	Paenibacillus amylolyticus NBRC 15957	paenibacillus	10	29	45	soil	env	soil	soil	env-soil	https://doi.org/10.1099/00207713-34-2-224
GCA_003994475.1	Paenibacillus anaericanus	DSM 15890	Paenibacillus anaericanus DSM 15890	paenibacillus	5	32.5	40	earthworm gut	animal	invertebrate	earthworm gut	host-invertebrate	https://bacdive.dsmz.de/strain/11575
GCA_009757995.1	Paenibacillus anseongense	MAH-34	Paenibacillus anseongense MAH-34	paenibacillus	10	29	37	soil	env	soil	soil	env-soil	https://doi.org/10.1007/s00284-020-02086-0
GCA_001637225.1	Paenibacillus antarcticus	CECT 5836	Paenibacillus antarcticus CECT 5836	paenibacillus	4	12.5	31	sediment	env	sediment	antarctic freshwater lake sediment	env-sediment	https://doi.org/10.1099/ijs.0.63078-0
GCA_011043685.1	Paenibacillus apii	7124	Paenibacillus apii 7124	paenibacillus	25	30	40	rhizosphere soil of Celery	env	soil	rhizosphere soil	env-soil	https://doi.org/10.1099/ijsem.0.004447
GCA_000422445.1	Paenibacillus assamensis	DSM 18201	Paenibacillus assamensis DSM 18201	paenibacillus	20	28.5	37	warm-spring water	env	freshwater	warm spring water	env-freshwater	https://bacdive.dsmz.de/strain/11599
GCA_003945345.1	Paenibacillus baekrokdamisoli	KCTC 33723	Paenibacillus baekrokdamisoli KCTC 33723	paenibacillus	10	25	30	sediment soil of crater lake	env	sediment	lake sediment	env-sediment	https://bacdive.dsmz.de/strain/140850
GCA_003217495.1	Paenibacillus barcinonensis	CECT 7022	Paenibacillus barcinonensis CECT 7022	paenibacillus	10	25	40	rice field	env	sediment	rice paddy	env-sediment	https://bacdive.dsmz.de/strain/11585
GCA_004000745.1	Paenibacillus barengoltzii	NBRC 101215	Paenibacillus barengoltzii NBRC 101215	paenibacillus	10	37	50	clean room floors of the jet propulsion laboratory spacecraft assembly facility	env	built environment	clean room floor	env-built env	https://bacdive.dsmz.de/strain/11612
GCA_000961095.1	Paenibacillus beijingensis	DSM 24997	Paenibacillus beijingensis DSM 24997	paenibacillus	4	30	40	rhizospere soil	env	soil	rhizosphere soil	env-soil	https://doi.org/10.1007/s10482-012-9767-2
GCA_000758665.1	Paenibacillus borealis	DSM 13188	Paenibacillus borealis DSM 13188	paenibacillus	5	28	40	Norway spruce forest humus	env	organic soil	forest humus	env-organic matter	https://doi.org/10.1099/00207713-51-2-535
GCA_001421015.2	Paenibacillus bovis	BD3526	Paenibacillus bovis BD3526	paenibacillus	10	32.5	40	yak milk	food	diary product	yak milk	food-dairy	https://bacdive.dsmz.de/strain/132451
GCA_900112695.1	Paenibacillus catalpae	CGMCC 1.10784	Paenibacillus catalpae CGMCC 1.10784	paenibacillus	15	26.5	40	Rhizosphere soil	env	soil	rhizosphere soil	env-soil	https://bacdive.dsmz.de/strain/23182
GCA_003182255.1	Paenibacillus cellulosilyticus	CECT 5696	Paenibacillus cellulosilyticus CECT 5696	paenibacillus	10	28	37	bract phyllosphere of Phoenix dactylifera	env	plant	phyllosphere	host-plant	https://doi.org/10.1099/ijs.0.64480-0
GCA_004117095.1	Paenibacillus chitinolyticus	KCCM 41400	Paenibacillus chitinolyticus KCCM 41400	paenibacillus	18	34	53	forest soil.	env	soil	forest soil	env-soil	https://doi.org/10.1099/00207713-46-1-76
GCA_018403665.1	Paenibacillus cisolokensis	LC2-13A	Paenibacillus cisolokensis LC2-13A	paenibacillus	37	47.5	55	litter of geyser	env	freshwater	geyser	env-freshwater	https://bacdive.dsmz.de/strain/132589
GCA_003285015.1	Paenibacillus contaminans	CKOBP-6	Paenibacillus contaminans CKOBP-6	paenibacillus	10	30	37	contaminated laboratory plate	env	laboratory contaminant	laboratory plate contamination	env-built env	https://bacdive.dsmz.de/strain/133429
GCA_001857945.1	Paenibacillus crassostreae	LPB0068	Paenibacillus crassostreae LPB0068	paenibacillus	4	25	35	Crassostrea gigas	animal	sea food	oyster	food-seafood	https://bacdive.dsmz.de/strain/158760
GCA_000598065.1	Paenibacillus darwinianus	Br	Paenibacillus darwinianus Br	paenibacillus	15	23	37	gamma-irradiated soil	env	soil	gamma-irradiated soil	env-soil	https://doi.org/10.1099/ijs.0.056697-0
GCA_004000785.1	Paenibacillus ehimensis	NBRC 15659	Paenibacillus ehimensis NBRC 15659	paenibacillus	18	34	53	garden soil	env	soil	garden soil	env-soil	https://doi.org/10.1099/00207713-46-1-76
GCA_004000865.1	Paenibacillus elgii	NBRC 100335	Paenibacillus elgii NBRC 100335	paenibacillus	20	32.5	45	roots of Perilla frutescens	env	plant	root nodule endophyte	host-plant	https://bacdive.dsmz.de/strain/11607
GCA_014192395.1	Paenibacillus endophyticus	CECT 8234	Paenibacillus endophyticus CECT 8234	paenibacillus	10	30	40	plant associated	env	plant	root nodule	host-plant	https://bacdive.dsmz.de/strain/134004
GCA_001012825.2	Paenibacillus etheri	SH7	Paenibacillus etheri SH7	paenibacillus	5	30	50	hydrocarbon contaminated soil	env	soil	contaminated soil	env-soil	https://bacdive.dsmz.de/strain/132397
GCA_017874215.1	Paenibacillus eucommiae	DSM 26048	Paenibacillus eucommiae DSM 26048	paenibacillus	10	30	40	surface-sterilized stem of the traditional Chinese medicinal herbal plant, `Eucommia ulmoides`.	env	plant	rhizome endophyte	host-plant	https://bacdive.dsmz.de/strain/133092
GCA_008084145.1	Paenibacillus faecis	DSM 23593	Paenibacillus faecis DSM 23593	paenibacillus	20	33.5	50	human faeces.	human	human GI	human feces	human-GI	https://doi.org/10.1099/ijsem.0.000622
GCA_003217775.1	Paenibacillus flagellatus	DXL2	Paenibacillus flagellatus DXL2	paenibacillus	15	37	49	selenium mineral soil	env	soil	mineral soil	env-soil	https://doi.org/10.1099/ijsem.0.003125
GCA_000381905.1	Paenibacillus fonticola	DSM 21315	Paenibacillus fonticola DSM 21315	paenibacillus	20	30	45	warm spring water	env	freshwater	warm spring water	env-freshwater	https://bacdive.dsmz.de/strain/11625
GCA_013266765.1	Paenibacillus frigoriresistens	LMG 31322	Paenibacillus frigoriresistens LMG 31322	paenibacillus	4	15	37	peat bog	env	organic soil	peat bog	env-organic matter	https://doi.org/10.1007/s10482-012-9738-7
GCA_003626695.1	Paenibacillus ginsengarvi	KCTC 13059	Paenibacillus ginsengarvi KCTC 13059	paenibacillus	18	37	45	soil, ginseng field	env	soil	soil	env-soil	https://bacdive.dsmz.de/strain/11603
GCA_000380965.1	Paenibacillus ginsengihumi	DSM 21568	Paenibacillus ginsengihumi DSM 21568	paenibacillus	25	37	42	soil, ginseng field	env	soil	soil	env-soil	https://bacdive.dsmz.de/strain/11632
GCA_001637205.1	Paenibacillus glacialis	DSM 22343	Paenibacillus glacialis DSM 22343	paenibacillus	4	22	30	soil	env	soil	soil	env-soil	https://bacdive.dsmz.de/strain/11648
GCA_001632305.1	Paenibacillus glucanolyticus	5162	Paenibacillus glucanolyticus 5162	paenibacillus	17	30	45	soil	env	soil	soil	env-soil	https://doi.org/10.1099/00207713-47-2-289, https://doi.org/10.1099/00207713-39-2-112
GCA_000513275.1	Paenibacillus gorillae	NA	Paenibacillus gorillae NA	paenibacillus	25	25	37	gorilla, stool sample	animal	mammal GI	gorilla feces	host-mammal	https://doi.org/10.4056/sigs.5189179
GCA_000422465.1	Paenibacillus harenae	DSM 16969	Paenibacillus harenae DSM 16969	paenibacillus	10	33.5	40	desert sand	env	soil	desert soil	env-soil	https://bacdive.dsmz.de/strain/11635
GCA_006265175.1	Paenibacillus hemerocallicola	KCTC 33185	Paenibacillus hemerocallicola KCTC 33185	paenibacillus	15	30	37	roots of herbaceous plants	env	plant	root nodule endophyte	host-plant	https://doi.org/10.1099/ijs.0.000329
GCA_004000905.1	Paenibacillus humicus	NBRC 102415	Paenibacillus humicus NBRC 102415	paenibacillus	15	27.5	40	poultry litter compost	animal	manure	chicken compost	env-organic matter	https://bacdive.dsmz.de/strain/11616
GCA_001403875.1	Paenibacillus ihumii	AT5	Paenibacillus ihumii AT5	paenibacillus	28	37	55	human stool specimen	human	human GI	human feces	human-GI	https://doi.org/10.1016/j.nmni.2016.01.013
GCA_004000925.1	Paenibacillus illinoisensis	NBRC 15959	Paenibacillus illinoisensis NBRC 15959	paenibacillus	10	37	50	soil	env	soil	soil	env-soil	https://doi.org/10.1099/00207713-47-2-299
GCA_001546055.1	Paenibacillus jilunlii	DSM 23019	Paenibacillus jilunlii DSM 23019	paenibacillus	15	30	50	Begonia semperflorens	env	soil	Begonia rhizosphere soil	env-soil	https://doi.org/10.1099/ijs.0.025056-0
GCA_002240415.1	Paenibacillus kribbensis	AM49	Paenibacillus kribbensis AM49	paenibacillus	10	33.5	44	soil sample	env	soil	soil	env-soil	https://doi.org/10.1099/ijs.0.02108-0
GCA_002003265.1	Paenibacillus larvae	ATCC 9545	Paenibacillus larvae ATCC 9545	paenibacillus	20	28	45	foul brood of honeybees	animal	invertebrate	bee colony	host-invertebrate	https://doi.org/10.1099/00207713-34-4-410, https://bacdive.dsmz.de/strain/11592
GCA_004000945.1	Paenibacillus lautus	NBRC 15380	Paenibacillus lautus NBRC 15380	paenibacillus	5	29	40	intestinal tract of child	human	human GI	human feces	human-GI	https://doi.org/10.1099/00207713-34-2-224
GCA_003931855.1	Paenibacillus lentus	DSM 25539	Paenibacillus lentus DSM 25539	paenibacillus	30	38	50	mixed soil sample	env	soil	mixed soil	env-soil	https://doi.org/10.1099/ijs.0.054726-0
GCA_011761355.1	Paenibacillus lupini	CECT 8235	Paenibacillus lupini CECT 8235	paenibacillus	10	30	40	nodules of Lupinus ablus	env	plant	lupin nodule	host-plant	https://doi.org/10.1099/ijs.0.060830-0
GCA_006542765.1	Paenibacillus luteus	R-3	Paenibacillus luteus R-3	paenibacillus	4	29	38	soil	env	soil	soil	env-soil	https://doi.org/10.1099/ijsem.0.003475
GCA_900454495.1	Paenibacillus macerans	NCTC6355	Paenibacillus macerans NCTC6355	paenibacillus	20	37	42	not available: to be reported later	NA	human infection	human infection	human-infection	https://doi.org/10.1007/s10482-012-9755-6
GCA_014640555.1	Paenibacillus marchantiophytorum	CGMCC 1.15043	Paenibacillus marchantiophytorum CGMCC 1.15043	paenibacillus	20	28	37	liverwort Herbertus sendtneri	animal	plant	liverwort	host-plant	https://doi.org/10.1099/ijsem.0.000789
GCA_000377505.1	Paenibacillus massiliensis subsp. massiliensis	DSM 16942	Paenibacillus massiliensis subsp. massiliensis DSM 16942	paenibacillus	30	33.5	50	blood	clinical	human infection	human blood	human-infection	https://doi.org/10.1128/msphere.00237-17
GCA_000426545.1	Paenibacillus massiliensis subsp. panacisoli	DSM 21345	Paenibacillus massiliensis subsp. panacisoli DSM 21345	paenibacillus	20	37	42	soil, ginseng field	env	soil	soil	env-soil	https://doi.org/10.1099/ijs.0.64405-0
GCA_000520815.1	Paenibacillus maysiensis	1-49	Paenibacillus maysiensis 1-49	paenibacillus	10	30	45	rhizosphere soil	env	soil	rhizosphere soil	env-soil	https://doi.org/10.1007/s00284-018-1519-8
GCA_008124765.1	Paenibacillus methanolicus	BL24	Paenibacillus methanolicus BL24	paenibacillus	5	30	42	phyllospehere of arrow bamboo	env	plant	bamboo phyllosphere	host-plant	https://doi.org/10.1099/ijsem.0.001356
GCA_003268025.1	Paenibacillus montanisoli	RA17	Paenibacillus montanisoli RA17	paenibacillus	4	28	37	mountain area soil	env	soil	mountain soil	env-soil	https://doi.org/10.1099/ijsem.0.003036
GCA_003583765.1	Paenibacillus nanensis	DSM 22867	Paenibacillus nanensis DSM 22867	paenibacillus	20	37	45	soil sample	env	soil	soil	env-soil	https://doi.org/10.1128/msphere.00237-17
GCA_014641075.1	Paenibacillus nasutitermitis	CGMCC 1.15178	Paenibacillus nasutitermitis CGMCC 1.15178	paenibacillus	10	30	40	hindgut of a wood-feeding higher termite	animal	invertebrate	termite hindgut	host-invertebrate	https://doi.org/10.1099/ijsem.0.000807
GCA_003863965.1	Paenibacillus oralis	KCOM 3021	Paenibacillus oralis KCOM 3021	paenibacillus	25	35	45	Subgingival dental plaque	human	human oral	human dental plaque	human-other	https://doi.org/10.1007/s00284-019-01843-0
GCA_001653565.1	Paenibacillus oryzisoli	1ZS3-15	Paenibacillus oryzisoli 1ZS3-15	paenibacillus	15	30	35	rice rhizosphere soil	env	sediment	rice rhizosphere	env-sediment	https://doi.org/10.1007/s10482-016-0777-3
GCA_006874425.1	Paenibacillus ottowii	MS2379	Paenibacillus ottowii MS2379	paenibacillus	10	30	45	pasteurized solution sample from a predominantly anaerobic fermentation system processing bovine manure	animal	manure	cow manure	env-organic matter	https://doi.org/10.1099/ijsem.0.003672
GCA_001514495.1	Paenibacillus pabuli	NBRC 13638	Paenibacillus pabuli NBRC 13638	paenibacillus	5	29	40	green of fermenting fodder	env	fermented product	fermenting fodder	food-fermented	https://doi.org/10.1099/00207713-34-2-224
GCA_003388735.1	Paenibacillus paeoniae	M4BSY-1	Paenibacillus paeoniae M4BSY-1	paenibacillus	10	30	37	plant	env	plant	Paeonia lactiflora phyllosphere	host-plant	https://doi.org/10.1099/ijsem.0.003042
GCA_001700435.1	Paenibacillus pectinilyticus	KCTC13222	Paenibacillus pectinilyticus KCTC13222	paenibacillus	15	30	30	gut of an insect, Diestrammena apicalis	animal	invertebrate	insect gut	host-invertebrate	https://doi.org/10.1099/ijs.0.002261-0
GCA_022458865.1	Paenibacillus periandrae	PM10	Paenibacillus periandrae PM10	paenibacillus	15	30	37	root nodule	env	plant	root nodule endophyte	host-plant	https://doi.org/10.1099/ijsem.0.000953
GCA_014192105.1	Paenibacillus phyllosphaerae	CECT 5862	Paenibacillus phyllosphaerae CECT 5862	paenibacillus	10	28	37	phyllosphere of Phoenix dactylifera	env	plant	phoenix dactylifera phyllosphere	host-plant	https://doi.org/10.1128/msphere.00237-17
GCA_002240225.1	Paenibacillus physcomitrellae	XB	Paenibacillus physcomitrellae XB	paenibacillus	25	28	32	moss Physcomitrella patens	env	plant	moss	host-plant	https://doi.org/10.1099/ijsem.0.000428
GCA_001315125.1	Paenibacillus pini	JCM 16418	Paenibacillus pini JCM 16418	paenibacillus	10	25	37	rhizosphere of pine tree	env	soil	rhizosphere soil	env-soil	https://doi.org/10.1007/s12275-009-0343-z
GCA_000422505.1	Paenibacillus pinihumi	DSM 23905	Paenibacillus pinihumi DSM 23905	paenibacillus	15	27.5	37	rhizosphere of Pinus densiflora.	env	soil	rhizosphere soil	env-soil	https://doi.org/10.1007/s12275-009-0270-z
GCA_003605435.1	Paenibacillus pinisoli	JCM 19203	Paenibacillus pinisoli JCM 19203	paenibacillus	15	32.5	45	Surface soil	env	soil	soil	env-soil	https://doi.org/10.1007/s12275-014-3622-2
GCA_005869875.1	Paenibacillus pinistramenti	ASL46	Paenibacillus pinistramenti ASL46	paenibacillus	20	37	45	pine litter	env	organic soil	pine litter	env-organic matter	https://doi.org/10.1007/s10482-019-01325-0
GCA_004354045.1	Paenibacillus piri	MS74	Paenibacillus piri MS74	paenibacillus	10	28	35	soil	env	soil	soil	env-soil	https://doi.org/10.1099/ijsem.0.003811
GCA_022811565.1	Paenibacillus polymyxa	ATCC 842	Paenibacillus polymyxa ATCC 842	paenibacillus	30	30	40	soil	env	soil	soil	env-soil	https://doi.org/10.1099/00207713-51-5-1687
GCA_900102085.1	Paenibacillus polysaccharolyticus	BL9	Paenibacillus polysaccharolyticus BL9	paenibacillus	15	29	37	leaves of Bamboo	env	plant	bamboo leaf phyllosphere	host-plant	https://doi.org/10.1099/ijsem.0.001901
GCA_003337375.1	Paenibacillus prosopidis	CECT 7506	Paenibacillus prosopidis CECT 7506	paenibacillus	5	30	40	root nodules of prosopis farcta	env	plant	root nodule endophyte	host-plant	https://doi.org/10.1128/msphere.00237-17
GCA_028746185.1	Paenibacillus qinlingensis	TEGT-2	Paenibacillus qinlingensis TEGT-2	paenibacillus	10	28	33	roots	env	plant	root nodule endophyte	host-plant	https://doi.org/10.1099/ijsem.0.001666
GCA_024722015.1	Paenibacillus radicis	N5-1-1-5	Paenibacillus radicis N5-1-1-5	paenibacillus	10	30	45	root	env	plant	rhizome endophytes in frozen soil	host-plant	https://doi.org/10.1099/ijsem.0.000795
GCA_003854965.1	Paenibacillus rhizophilus	7197	Paenibacillus rhizophilus 7197	paenibacillus	20	30	40	rhizosphere soil of wheat	env	soil	rhizosphere soil	env-soil	https://doi.org/10.1099/ijsem.0.003472
GCA_014192015.1	Paenibacillus rhizosphaerae	CECT 5831	Paenibacillus rhizosphaerae CECT 5831	paenibacillus	10	28	37	Rhizosphere of Cicer arietinum.	env	soil	rhizosphere soil	env-soil	https://doi.org/10.1128/msphere.00237-17
GCA_002234615.1	Paenibacillus rigui	JCM 16352	Paenibacillus rigui JCM 16352	paenibacillus	15	30	37	fresh water	env	freshwater	freshwater	env-freshwater	https://doi.org/10.1128/msphere.00237-17
GCA_000612505.1	Paenibacillus sabinae	T27	Paenibacillus sabinae T27	paenibacillus	4	30	37	rhizosphere soil	env	soil	rhizosphere soil	env-soil	https://doi.org/10.1128/msphere.00237-17
GCA_009909195.1	Paenibacillus sacheonensis	DSM 23054	Paenibacillus sacheonensis DSM 23054	paenibacillus	10	30	40	tidal flat sediment	env	sediment	tidal flat	env-sediment	https://doi.org/10.1099/ijs.0.029066-0
GCA_014639155.1	Paenibacillus segetis	CGMCC 1.12769	Paenibacillus segetis CGMCC 1.12769	paenibacillus	5	33.5	40	soil, tropical rainforest	env	soil	soil	env-soil	https://doi.org/10.1099/ijsem.0.001258
GCA_000285515.1	Paenibacillus senegalensis	JC66	Paenibacillus senegalensis JC66	paenibacillus	30	37	45	stool of a healthy patient	human	human GI	human feces	human-GI	https://doi.org/10.4056/sigs.3056450
GCA_019443145.1	Paenibacillus sepulcri	CCM 7311	Paenibacillus sepulcri CCM 7311	paenibacillus	10	25	30	mural paintings	env	built environment	wall painting	env-built env	https://doi.org/10.1099/ijs.0.64280-0
GCA_017874255.1	Paenibacillus shirakamiensis	DSM 26806	Paenibacillus shirakamiensis DSM 26806	paenibacillus	4	25	35	trunk surface of a Japanese oak Quercus crispula	env	plant	plant trunk surface	host-plant	https://doi.org/10.1099/ijs.0.055772-0
GCA_014639235.1	Paenibacillus silvae	CGMCC 1.12770	Paenibacillus silvae CGMCC 1.12770	paenibacillus	10	33.5	53	tropical rainforest soil	env	soil	tropical soil	env-soil	https://doi.org/10.1099/ijsem.0.001608
GCA_005930355.1	Paenibacillus sinopodophylli	CCTCC AB 2016047	Paenibacillus sinopodophylli CCTCC AB 2016047	paenibacillus	10	25	30	roots of Sinopodophyllum hexandrum (Royle) Ying	env	plant	root nodule endophyte	host-plant	https://doi.org/10.1099/ijsem.0.001458
GCA_001277345.1	Paenibacillus solani	FJAT-22460	Paenibacillus solani FJAT-22460	paenibacillus	10	30	40	soil	env	soil	soil	env-soil	https://doi.org/10.1099/ijsem.0.001378
GCA_016772475.1	Paenibacillus sonchi	LMG 24727	Paenibacillus sonchi LMG 24727	paenibacillus	10	30	40	rhizosphere soil of Sonchus oleraceus	env	soil	rhizosphere soil	env-soil	https://doi.org/10.1128/msphere.00237-17
GCA_018966525.1	Paenibacillus sophorae	DSM 23020	Paenibacillus sophorae DSM 23020	paenibacillus	15	30	50	soil	env	soil	soil	env-soil	https://doi.org/10.1128/msphere.00237-17
GCA_013359905.1	Paenibacillus taichungensis	DSM 19942	Paenibacillus taichungensis DSM 19942	paenibacillus	5	30	40	soil	env	soil	soil	env-soil	https://doi.org/10.1128/msphere.00237-17
GCA_003386535.1	Paenibacillus taihuensis	CGMCC 1.10966	Paenibacillus taihuensis CGMCC 1.10966	paenibacillus	20	33.5	40	freshwater	env	freshwater	freshwater	env-freshwater	https://doi.org/10.1128/msphere.00237-17
GCA_000425125.1	Paenibacillus taiwanensis	DSM 18679	Paenibacillus taiwanensis DSM 18679	paenibacillus	10	30	45	farmland soil	env	soil	farmland soil	env-soil	https://doi.org/10.1128/msphere.00237-17
GCA_021532315.1	Paenibacillus tarimensis	DSM 19409	Paenibacillus tarimensis DSM 19409	paenibacillus	25	37	45	desert soil	env	soil	desert soil	env-soil	https://doi.org/10.1128/msphere.00237-17
GCA_000374845.1	Paenibacillus terrigena	DSM 21567	Paenibacillus terrigena DSM 21567	paenibacillus	4	18	32	soil	env	soil	soil	env-soil	https://doi.org/10.1128/msphere.00237-17
GCA_004307995.1	Paenibacillus thalictri	N2SHLJ1	Paenibacillus thalictri N2SHLJ1	paenibacillus	10	30	37	surface-sterilized tissue of plant	env	plant	phyllosphere	host-plant	https://doi.org/10.1099/ijsem.0.003699
GCA_005938195.1	Paenibacillus thermoaerophilus	DSM 26310	Paenibacillus thermoaerophilus DSM 26310	paenibacillus	25	52.5	58	digested compost	env	organic soil	digested compost	env-organic matter	https://doi.org/10.1128/msphere.00237-17
GCA_007066085.1	Paenibacillus thiaminolyticus	NRRL B-4156	Paenibacillus thiaminolyticus NRRL B-4156	paenibacillus	20	28	45	human feces	human	human GI	human feces	human-GI	https://doi.org/10.1099/00207713-40-3-242
GCA_900100345.1	Paenibacillus tianmuensis	CGMCC 1.8946	Paenibacillus tianmuensis CGMCC 1.8946	paenibacillus	20	30	37	soil	env	soil	soil	env-soil	https://doi.org/10.1128/msphere.00237-17
GCA_013204885.1	Paenibacillus tritici	LMG 29502	Paenibacillus tritici LMG 29502	paenibacillus	15	30	45	surface dinsinfected roots of wheat	env	plant	rhizome endophyte	host-plant	https://doi.org/10.1099/ijsem.0.001949
GCA_017873435.1	Paenibacillus turicensis	DSM 14349	Paenibacillus turicensis DSM 14349	paenibacillus	15	39.5	48	valve of a cerebrospinal fluid shunt of a 48-year-old man	clinical	human infection	human CSF	human-infection	https://doi.org/10.1099/00207713-52-6-2241
GCA_900099765.1	Paenibacillus typhae	CGMCC 1.11012	Paenibacillus typhae CGMCC 1.11012	paenibacillus	10	29	40	roots of narrow-leaved cattail L.	env	soil	rhizosphere soil	env-soil	https://doi.org/10.1128/msphere.00237-17
GCA_004000985.1	Paenibacillus validus	NBRC 15382	Paenibacillus validus NBRC 15382	paenibacillus	5	29	50	soil	env	soil	soil	env-soil	https://doi.org/10.1099/00207713-34-2-224
GCA_000757885.1	Paenibacillus wynnii	DSM 18334	Paenibacillus wynnii DSM 18334	paenibacillus	20	20	37	soil	env	soil	soil	env-soil	https://doi.org/10.1128/msphere.00237-17
GCA_002220865.2	Paenibacillus xerothermodurans	ATCC 27380	Paenibacillus xerothermodurans ATCC 27380	paenibacillus	20	37	42	soil	env	soil	soil	env-soil	https://doi.org/10.1099/ijsem.0.002967
GCA_017874615.1	Paenibacillus xylanexedens	DSM 21292	Paenibacillus xylanexedens DSM 21292	paenibacillus	13	23	32	soil from moist non-acidic tundra	env	soil	tundra soil	env-soil	https://doi.org/10.1099/ijs.0.02827-0
GCA_004001065.1	Paenibacillus xylaniclasticus	NBRC 106381	Paenibacillus xylaniclasticus NBRC 106381	paenibacillus	30	37	50	sludge in an anaerobic digester	env	anaerobic digester	anaerobic digester	env-digester	https://doi.org/10.1007/s12275-012-1480-3
GCA_001280595.1	Paenibacillus xylanivorans	A59	Paenibacillus xylanivorans A59	paenibacillus	4	30	45	forest soil	env	soil	forest soil	env-soil	https://doi.org/10.1099/ijsem.0.003686
GCA_003994465.1	Paenibacillus zeisoli	37744	Paenibacillus zeisoli 37744	paenibacillus	20	29	41	soil	env	soil	soil	env-soil	https://doi.org/10.1099/ijsem.0.003288
GCA_019168305.1	Pseudomonas aegrilactucae	MAFF 301350	Pseudomonas aegrilactucae MAFF 301350	pseudomonas	4	27	35	lettuce (Lactuca sativa var. capitata) with bacterial rot disease in Japan	env	plant	lettuce rot disease	host-plant	https://doi.org/10.1099/ijsem.0.005599
GCA_011355085.1	Pseudomonas akapageensis	PS24	Pseudomonas akapageensis PS24	pseudomonas	5	26	36	Soil at Mt. Akappage in Izu Oshima, Tokyo, Japan	env	soil	soil	env-soil	https://doi.org/10.1007/s00284-020-01943-2
GCA_014863605.1	Pseudomonas allokribbensis	IzPS23	Pseudomonas allokribbensis IzPS23	pseudomonas	5	26	32	soil collected at the west coast of Izu Oshima	env	soil	soil	env-soil	https://doi.org/10.1007/s00284-021-02409-9
GCA_001647715.1	Pseudomonas antarctica	PAMC 27494	Pseudomonas antarctica PAMC 27494	pseudomonas	4	30	33	cyanobacterial mat samples, McMurdo	env	freshwater	antarctic cyanobacterial mat	env-freshwater	https://doi.org/10.1099/ijs.0.02827-0, https://doi.org/10.1099/ijs.0.02827-0
GCA_900103875.1	Pseudomonas arsenicoxydans	CECT 7543	Pseudomonas arsenicoxydans CECT 7543	pseudomonas	4	30	37	sediment samples from the Camarones Valley, Atacama Desert	env	sediment	sediment	env-sediment	https://doi.org/10.1016/j.syapm.2010.02.007
GCA_009932335.1	Pseudomonas asiatica	RYU5	Pseudomonas asiatica RYU5	pseudomonas	4	30	40	stool sample of an inpatient at a hospital in Okinawa, Japan	human	human GI	human feces	human-GI	https://doi.org/10.1099/ijsem.0.003316
GCA_011369485.1	Pseudomonas atagonensis	PS14	Pseudomonas atagonensis PS14	pseudomonas	5	26	32	soil collected at Mt. Atago	env	soil	soil	env-soil	https://doi.org/10.1007/s00284-020-01943-2
GCA_002934685.1	Pseudomonas bohemica	IA19	Pseudomonas bohemica IA19	pseudomonas	4	25	37	bark beetles Ips acuminatus, Pityophthorus pityographus Cryphalus piceae, and Pityogenes bidentatus	env	invertebrate	bark beetle	host-invertebrate	https://doi.org/10.3389/fmicb.2018.00913
GCA_900115555.1	Pseudomonas borbori	DSM 17834	Pseudomonas borbori DSM 17834	pseudomonas	5	25	37	nitrifying starting culture for the detoxification of aquaculture ponds and aquaria	env	freshwater	aquaculture water	env-freshwater	https://doi.org/10.1099/ijs.0.64224-0
GCA_010671725.1	Pseudomonas brassicae	MAFF 212427	Pseudomonas brassicae MAFF 212427	pseudomonas	4	27	35	head rot lesions of broccoli (Brassica oleracea L. var. italica Plenck) in Hokkaido, Japan	env	plant	broccoli head rot lesion	host-plant	https://doi.org/10.1099/ijsem.0.004412
GCA_904061905.1	Pseudomonas carbonaria	CIP 111764	Pseudomonas carbonaria CIP 111764	pseudomonas	10	28	45	powdered charcoal sample of unknown origin in 2012 in Alabama, USA	env	organic soil	charcoal	env-organic matter	https://doi.org/10.1099/ijsem.0.004750
GCA_021602025.1	Pseudomonas ceruminis	BML-PP028	Pseudomonas ceruminis BML-PP028	pseudomonas	8	30	36	Clinical isolate	human	human infection	human infection	human-infection	https://doi.org/10.1128/spectrum.02491-21
GCA_900105555.1	Pseudomonas coleopterorum	LMG 28558	Pseudomonas coleopterorum LMG 28558	pseudomonas	4	22	30	microbial diversity of adult specimens of the bark beetle Hylesinus fraxini	animal	invertebrate	bark beetle	host-invertebrate	https://doi.org/10.1099/ijs.0.000344
GCA_000425745.1	Pseudomonas cremoricolorata	DSM 17059	Pseudomonas cremoricolorata DSM 17059	pseudomonas	4	30	30	Japanese rice paddy	env	sediment	rice paddy	env-sediment	https://doi.org/10.2323/jgam.47.247
GCA_014230465.1	Pseudomonas cremoris	WS 5106	Pseudomonas cremoris WS 5106	pseudomonas	4	28	34	microbiota of raw milk and intermediate products of dairy processing	animal	diary product	raw milk	food-dairy	https://doi.org/10.1099/ijsem.0.004597
GCA_001695625.1	Pseudomonas defluvii	WCHP16	Pseudomonas defluvii WCHP16	pseudomonas	4	30	37	wastewater treatment plant at West China Hospital in Chengdu, PR China	sludge	wastewater	hospital sewage	env-wastewater	https://doi.org/10.1099/ijsem.0.004272
GCA_007830155.1	Pseudomonas duriflava	CGMCC 1.6858	Pseudomonas duriflava CGMCC 1.6858	pseudomonas	5	33.5	42	derert soil	env	soil	desert soil	env-soil	https://doi.org/10.1099/ijs.0.65716-0
GCA_000026105.1	Pseudomonas entomophila	L48	Pseudomonas entomophila L48	pseudomonas	4	33.5	42	female specimen of the fruit fly Drosophila melanogaster	animal	invertebrate	fruit fly	host-invertebrate	https://doi.org/10.1016/j.syapm.2011.12.003
GCA_013374995.1	Pseudomonas eucalypticola	NP-1	Pseudomonas eucalypticola NP-1	pseudomonas	4	25	37	Eucalyptus dunnii leaves	env	plant	eucalyptus leaf phyllosphere	host-plant	https://doi.org/10.1038/s41598-021-82682-7
GCA_021602585.1	Pseudomonas faucium	BML-PP048	Pseudomonas faucium BML-PP048	pseudomonas	8	30	36	Clinical isolate	human	human infection	human infection	human-infection	https://doi.org/10.1128/spectrum.02491-21
GCA_021018765.1	Pseudomonas fitomaticsae	FIT81	Pseudomonas fitomaticsae FIT81	pseudomonas	4	28	32	Marimurtra Botanical Garden	env	plant	rhizome endophyte	host-plant	https://doi.org/10.1099/ijsem.0.005557
GCA_002087235.1	Pseudomonas floridensis	GEV388	Pseudomonas floridensis GEV388	pseudomonas	4	27.5	37	tomato exhibiting leaf spot symptoms similar to bacterial speck	env	plant	plant leaf spot	host-plant	https://doi.org/10.1099/ijsem.0.002445
GCA_014635625.1	Pseudomonas fluvialis	CCM 8778	Pseudomonas fluvialis CCM 8778	pseudomonas	15	27.5	42	sediment samples	env	sediment	sediment	env-sediment	https://doi.org/10.1099/ijsem.0.002520
GCA_019614655.1	Pseudomonas germanica	FIT28	Pseudomonas germanica FIT28	pseudomonas	4	28	35	plant?endophyte extraction from rhizomes of Iris germanica	env	plant	rhizome endophyte	host-plant	https://doi.org/10.1099/ijsem.0.005268
GCA_001594225.2	Pseudomonas glycinae	MS586	Pseudomonas glycinae MS586	pseudomonas	4	29	36	soybean rhizosphere	env	soil	rhizosphere soil	env-soil	https://doi.org/10.1002/mbo3.1101
GCA_014863585.1	Pseudomonas gozinkensis	IzPS32d	Pseudomonas gozinkensis IzPS32d	pseudomonas	5	26	32	Izu Oshima soil samples	env	soil	soil	env-soil	https://doi.org/10.1007/s00284-021-02409-9
GCA_900105485.1	Pseudomonas granadensis	LMG 27940	Pseudomonas granadensis LMG 27940	pseudomonas	4	28	37	soil sample taken from the Tejeda, Almijara and Alhama Natural Park	env	soil	soil	env-soil	https://doi.org/10.1099/ijs.0.069260-0
GCA_900113745.1	Pseudomonas guineae	LMG 24016	Pseudomonas guineae LMG 24016	pseudomonas	-4	15	30	soil collected from the South Shetland Islands	env	soil	soil	env-soil	https://doi.org/10.1099/ijs.0.65141-0
GCA_014164785.1	Pseudomonas guryensis	SR9	Pseudomonas guryensis SR9	pseudomonas	10	30	37	Soil in ulleng in kor	env	soil	soil	env-soil	https://doi.org/10.1099/ijsem.0.005082
GCA_003231275.1	Pseudomonas huaxiensis	WCHPs060044	Pseudomonas huaxiensis WCHPs060044	pseudomonas	4	30	37	hospital sewage	sewage	wastewater	hospital sewage	env-wastewater	https://doi.org/10.1099/ijsem.0.003622
GCA_001748265.1	Pseudomonas humi	CCA1	Pseudomonas humi CCA1	pseudomonas	20	20	45	Leaf soil	env	organic soil	leaf soil	env-organic matter	https://doi.org/10.1007/s00203-018-1588-x
GCA_003052605.1	Pseudomonas indoloxydans	JCM 14246	Pseudomonas indoloxydans JCM 14246	pseudomonas	10	30	42	pesticide-contaminated site	env	soil	contaminated soil	env-soil	https://doi.org/10.1016/j.syapm.2008.02.002
GCA_016901015.1	Pseudomonas insulae	UL073	Pseudomonas insulae UL073	pseudomonas	10	30	37	forest soil of an island	env	soil	forest soil	env-soil	https://doi.org/10.1099/ijsem.0.005363
GCA_004682055.1	Pseudomonas kairouanensis	KC12	Pseudomonas kairouanensis KC12	pseudomonas	4	25	37	fruits and leaves of Citrus sinensis	env	plant	citrus fruit leaf phyllosphere	host-plant	https://doi.org/10.1016/j.syapm.2019.03.002
GCA_000689415.1	Pseudomonas knackmussii	B13	Pseudomonas knackmussii B13	pseudomonas	20	30.5	41	Sewage plant	sludge	wastewater	sewage plant	env-wastewater	https://doi.org/10.1099/ijs.0.64761-0, https://doi.org/10.1128/msphere.00237-17
GCA_003352185.1	Pseudomonas kribbensis	1946-02-01	Pseudomonas kribbensis 46-2	pseudomonas	4	30	30	garden soils	env	soil	garden soil	env-soil	https://doI.org/10.1007/s10482-016-0743-0
GCA_008807375.1	Pseudomonas lalkuanensis	PE08	Pseudomonas lalkuanensis PE08	pseudomonas	5	30	40	bacterial consortia of contaminated soil enriched for the remediation of e-waste	env	soil	contaminated soil	env-soil	https://doi.org/10.1099/ijsem.0.004559
GCA_014648275.1	Pseudomonas laurentiana	JCM 32154	Pseudomonas laurentiana JCM 32154	pseudomonas	10	30	37	deep waters of the St Lawrence Estuary (Canada)	env	seawater	estuarine deep water	env-seawater	https://doi.org/10.5530/pc.2018.4.32
GCA_004920405.1	Pseudomonas leptonychotis	CCM 8849	Pseudomonas leptonychotis CCM 8849	pseudomonas	2	25	35	Weddell seals in Antarctica	animal	mammal GI	antarctic seal rectal swab	host-mammal	https://doi.org/10.1099/ijsem.0.003753
GCA_018968705.1	Pseudomonas lijiangensis	LJ2	Pseudomonas lijiangensis LJ2	pseudomonas	10	27.5	35	lower leaves with black spots on flue-cured tobacco in Yunnan, PR China	env	plant	tobacco leaf disease	host-plant	https://doi.org/10.1099/ijsem.0.005591
GCA_900109175.1	Pseudomonas linyingensis	LMG 25967	Pseudomonas linyingensis LMG 25967	pseudomonas	20	30	37	Wheat Soil Subjected to Long-term Herbicides Application	env	soil	soil	env-soil	https://doi.org/10.1007/s00284-012-0187-3
GCA_007109405.1	Pseudomonas mangiferae	DMKU BBB3-04	Pseudomonas mangiferae DMKU BBB3-04	pseudomonas	12	29	40	Mango tree bark in Bangkachoa	env	plant	mango tree bark	host-plant	https://doi.org/10.1099/ijsem.0.003657
GCA_003052585.1	Pseudomonas mangrovi	TC11	Pseudomonas mangrovi TC11	pseudomonas	15	35	45	mangrove soil	env	sediment	mangrove soil	env-sediment	https://doi.org/10.1099/ijsem.0.003141
GCA_000826105.1	Pseudomonas massiliensis	CB1	Pseudomonas massiliensis CB1	pseudomonas	25	37	45	obese patient's gut	human	human GI	human feces	human-GI	https://doi.org/10.1089/omi.2017.0027
GCA_025706525.1	Pseudomonas mercuritolerans	SAICEUPSM	Pseudomonas mercuritolerans SAICEUPSM	pseudomonas	4	28	37	soils in the mining district	env	soil	soil	env-soil	https://doi.org/10.3389/fmicb.2022.1032901
GCA_003797945.1	Pseudomonas neustonica	SSM26	Pseudomonas neustonica SSM26	pseudomonas	10	30	40	sea surface microlayer of the Ross Sea (Antarctica)	env	seawater	antarctic seawater	env-seawater	https://doi.org/10.1099/ijsem.0.004240
GCA_010994165.1	Pseudomonas nitritireducens	WZBFD3-5A2	Pseudomonas nitritireducens WZBFD3-5A2	pseudomonas	15	27.5	40	wheat soil	env	soil	soil	env-soil	https://doi.org/10.1007/s00203-012-0838-6
GCA_003696285.1	Pseudomonas nitrititolerans	GL14	Pseudomonas nitrititolerans GL14	pseudomonas	4	33.5	42	nitrification/denitrification bioreactor in a laboratory	sludge	anaerobic digester	laboratory bioreactor	env-digester	https://doi.org/10.1099/ijsem.0.003516
GCA_005876855.1	Pseudomonas nosocomialis	A31/70	Pseudomonas nosocomialis A31/70	pseudomonas	6	37	44	human clinical specimen (cerebrospinal fluid)	human	human infection	human infection CSF	human-infection	https://doi.org/10.1099/ijsem.0.003628
GCA_021726475.1	Pseudomonas oligotrophica	JM10B5a	Pseudomonas oligotrophica JM10B5a	pseudomonas	10	27.5	45	pond water for juvenile Litopenaeus vannamei collected from Jiangmen city Guangdong Province, China.	env	freshwater	pond water	env-freshwater	https://doi.org/10.3389/fmicb.2022.882890
GCA_900104805.1	Pseudomonas oryzae	KCTC 32247	Pseudomonas oryzae KCTC 32247	pseudomonas	25	33.5	42	paddy soil in South China	env	sediment	paddy	env-sediment	https://doi.org/10.1007/s00203-013-0930-6
GCA_003131185.1	Pseudomonas ovata	F51	Pseudomonas ovata F51	pseudomonas	4	28	37	skin ulcer of farmed Murray cod sampled from Zhejiang Province, China	human	fish pathogen	fish skin ulcer	host-fish	https://doi.org/10.1007/s00284-019-01729-1
GCA_017848315.1	Pseudomonas palmensis	BBB001	Pseudomonas palmensis BBB001	pseudomonas	4	28	40	rhizosphere of Nicotiana glauca in Las Palmas Gran Canaria, Spain	env	soil	rhizosphere soil	env-soil	https://doi.org/10.3389/fmicb.2021.672751
GCA_001439735.1	Pseudomonas paralactis	DSM 29164	Pseudomonas paralactis DSM 29164	pseudomonas	4	29	35	bovine raw milk, Germany	animal	diary product	raw milk	food-dairy	https://doi.org/10.1099/ijsem.0.001836
GCA_021601385.1	Pseudomonas parasichuanensis	BML-PP020	Pseudomonas parasichuanensis BML-PP020	pseudomonas	8	30	36	Clinical isolate	human	human infection	human infection	human-infection	https://doi.org/10.1128/spectrum.04305-22
GCA_900099645.1	Pseudomonas peli	DSM 17833	Pseudomonas peli DSM 17833	pseudomonas	20	32.5	45	nitrifying starting culture for the detoxification of aquaculture ponds and aquaria	sludge	freshwater	aquaculture water	env-freshwater	https://doi.org/10.1099/ijs.0.64224-0
GCA_002835605.1	Pseudomonas pharmacofabricae	ZYSR67-Z	Pseudomonas pharmacofabricae ZYSR67-Z	pseudomonas	4	35	42	Pharmaceutical Wastewater	sewage	wastewater	pharmaceutical wastewater	env-wastewater	https://doi.org/10.1007/s00284-018-1495-z
GCA_021432765.1	Pseudomonas phenolilytica	RBPA9	Pseudomonas phenolilytica RBPA9	pseudomonas	20	33.5	45	municipality waste dumping area capable of degrading phenol	sewage	built environment	waste dumping area	env-built env	https://doi.org/10.1007/s00203-022-02912-y
GCA_009380155.1	Pseudomonas piscis	MC042	Pseudomonas piscis MC042	pseudomonas	15	28	37	profound head ulcers of farmed Murray cod	animal	fish pathogen	farmed fish ulcer	host-fish	https://doi.org/10.1099/ijsem.0.004101
GCA_008638305.1	Pseudomonas profundi	M5	Pseudomonas profundi M5	pseudomonas	4	25	40	deep-sea water sample	env	seawater	deep sea water	env-seawater	https://doi.org/10.1099/ijsem.0.002748
GCA_001005765.1	Pseudomonas psychrophila	RGCB 166	Pseudomonas psychrophila RGCB 166	pseudomonas	4	22.5	30	fjord water in the Arctic Ny-alesund in the Svalbard Archipelago having a temperature of 2	env	seawater	arctic fjord water	env-seawater	https://doi.org/10.1128%2FgenomeA.00578-15
GCA_900536025.1	Pseudomonas reidholzensis	CCOS 865	Pseudomonas reidholzensis CCOS 865	pseudomonas	4	27.5	37	forest soil in Switzerland	env	soil	forest soil	env-soil	https://doi.org/10.1099/ijsem.0.002035
GCA_018336155.1	Pseudomonas rustica	MBT-4	Pseudomonas rustica MBT-4	pseudomonas	4	22.5	30	raw milk sample	animal	diary product	raw milk	food-dairy	https://doi.org/10.1099/ijsem.0.005288
GCA_900115715.1	Pseudomonas sagittaria	JCM 18195	Pseudomonas sagittaria JCM 18195	pseudomonas	25	30	37	oil-contaminated soil	env	soil	contaminated soil	env-soil	https://doi.org/10.1099/ijs.0.045567-0
GCA_008638345.1	Pseudomonas saliphila	16W4-4-3	Pseudomonas saliphila 16W4-4-3	pseudomonas	4	25	35	Oil-Well Production Water in Qinghai Oilfield of China	env	freshwater	oil well production water	env-freshwater	https://doi.org/10.1007/s00284-020-01986-5
GCA_900188155.1	Pseudomonas segetis	CIP 108523	Pseudomonas segetis CIP 108523	pseudomonas	4	30	35	soil of Dokdo in the Republic of Korea	env	soil	soil	env-soil	https://doi.org/10.1099/ijs.0.63792-0
GCA_900106015.1	Pseudomonas sihuiensis	KCTC 32246	Pseudomonas sihuiensis KCTC 32246	pseudomonas	4	30	40	forest soil in South China	env	soil	forest soil	env-soil	https://doi.org/10.1007/s10482-014-0134-3
GCA_001661075.1	Pseudomonas silesiensis	A3	Pseudomonas silesiensis A3	pseudomonas	4	22.5	35	peaty soil used to fill tanks from a biologic wastewater treatment plant	env	organic soil	peat soil	env-organic matter	https://doi.org/10.1016/j.syapm.2017.09.002
GCA_019097855.1	Pseudomonas sp.	MAP12	Pseudomonas sp. MAP12	pseudomonas	4	28	45	hydrocarbon-contaminated groundwater capable of degrading benzene-, toluene-, m- and p-xylene under microaerobic conditions	env	freshwater	contaminated groundwater	env-freshwater	https://doi.org/10.3389%2Ffmicb.2022.929128
GCA_018704125.1	Pseudomonas sp.	DB1	Pseudomonas sp. DB1	pseudomonas	30	33.5	42	river water used for household purposes in Boane District, Mozambique	env	freshwater	river water	env-freshwater	https://doi.org/10.1099/ijsem.0.005461
GCA_000346225.2	Pseudomonas sp. Lz4W	Lz4W	Pseudomonas sp. Lz4W	pseudomonas	0	22	30	Schirmacher Oasis, Antarctica, Antarctic psychotropic bacterium	env	soil	antarctic soil	env-soil	https://doi.org/10.1074/mcp.M110.004549
GCA_000498575.2	Pseudomonas taeanensis	MS-3	Pseudomonas taeanensis MS-3	pseudomonas	4	26.5	30	crude oil-contaminated seawater near the shore	env	seawater	oil-contaminated seawater	env-seawater	https://doi.org/10.1099/ijs.0.018093-0
GCA_000425785.1	Pseudomonas taiwanensis	DSM 21245	Pseudomonas taiwanensis DSM 21245	pseudomonas	5	33.5	42	soil taken from Tamkang University (Tamsui, Taipei, Taiwan)	env	soil	soil	env-soil	https://doi.org/10.1099/ijs.0.014779-0
GCA_012767755.2	Pseudomonas tohonis	TUM18999	Pseudomonas tohonis TUM18999	pseudomonas	20	32.5	42	kin of a patient with burn wounds in Japan	human	human skin	human skin	human-other	https://doi.org/10.1099/ijsem.0.005115
GCA_004214895.1	Pseudomonas tructae	SNU WT1	Pseudomonas tructae SNU WT1	pseudomonas	4	27.5	45	rainbow trout kidney	animal	fish pathogen	rainbow trout kidney	host-fish	https://doi.org/10.1099/ijsem.0.003696
GCA_013184545.1	Pseudomonas tumuqii	LAMW06	Pseudomonas tumuqii LAMW06	pseudomonas	15	30	37	Greenhouse soil	env	soil	greenhouse soil	env-soil	https://doi.org/10.1007/s00203-022-02869-y
GCA_014174475.1	Pseudomonas ullengensis	UL070	Pseudomonas ullengensis UL070	pseudomonas	4	30	33	Soil in ulleng in kor	env	soil	soil	env-soil	https://doi.org/10.1099/ijsem.0.005082
GCA_021602465.1	Pseudomonas urethralis	BML-PP042	Pseudomonas urethralis BML-PP042	pseudomonas	8	30	40	Clinical isolate	human	human infection	human infection	human-infection	https://doi.org/10.1128/spectrum.04305-22
GCA_001294575.1	Pseudomonas versuta	L10.10	Pseudomonas versuta L10.10	pseudomonas	4	28	30	a study of quorum-quenching bacteria occurring in Antarctic soil	env	soil	antarctic soil	env-soil	https://doi.org/10.1016/j.syapm.2017.03.002
GCA_000425805.1	Pseudomonas vranovensis	DSM 16006	Pseudomonas vranovensis DSM 16006	pseudomonas	4	31.5	35	samples of soil that originated from a place exposed to exhaust from motor vehicles in the village of Vranov, in the South Moravian region of the Czech Republic	env	soil	contaminated soil	env-soil	https://doi.org/10.1099/ijs.0.63988-0
GCA_900497695.1	Pseudomonas wadenswilerensis	CCOS 864	Pseudomonas wadenswilerensis CCOS 864	pseudomonas	4	27.5	37	forest soil	env	soil	forest soil	env-soil	https://doi.org/10.1099/ijsem.0.002035
GCA_009763245.1	Pseudomonas xionganensis	R-22-3	Pseudomonas xionganensis R-22-3	pseudomonas	15	30	37	Baiyangdian Lake in Xiong'an New Area	env	freshwater	lake water	env-freshwater	https://doi.org/10.1099/ijsem.0.004485
GCA_900141925.1	Pseudomonas zeshuii	KACC 15471	Pseudomonas zeshuii KACC 15471	pseudomonas	20	32.5	40	soil form agricultural field exposed to herbicide fomesafen for many year	env	soil	soil	env-soil	https://doi.org/10.1099/ijs.0.037796-0
