# Supplementary material for: Phyletic patterns of bacterial growth temperature in Pseudomonas and Paenibacillus reveal gradual and sporadic evolution towards cold adaptation
Source: ISME Commun. 2024 Dec 23;4(1):ycae163. doi: 10.1093/ismeco/ycae163 (PMC11694702; doi:10.1093/ismeco/ycae163)
Supplement: supplementary_table2_CL1_ycae163 [file supplementary_table2_cl1_ycae163.xlsx]

## Sheet: Sheet1
Supplementary table 2. List of non-type strains and dataset analyzed in this study
assembly	data_class	species	strain	sp_strain	minimap_temp	optimal_temp	maximal_temp	source_cat	source_desc	geographic_location	country	host	isolation_source	env_medium	sample_type
GCA_000153605.1	in_group_added_str	Paenibacillus larvae	GCA_000153605.1	Paenibacillus larvae GCA_000153605.1	NA	NA	NA	invertebrate	diseased honey bee	USA: Berkeley, CA	USA	NA	scales collected from a single severely diseased honey bee colony from Berkeley, CA, USA	NA	NA
GCA_000187665.4	in_group_added_str	Paenibacillus larvae	GCA_000187665.4	Paenibacillus larvae GCA_000187665.4	NA	NA	NA	invertebrate	honey bee larvae	missing	missing	NA	honey bee larvae	NA	NA
GCA_000213315.2	in_group_added_str	Paenibacillus elgii	GCA_000213315.2	Paenibacillus elgii GCA_000213315.2	NA	NA	NA	soil	soil	China: Hangzhou	China	NA	soil sample from Tianmu Mountain national reserve	NA	NA
GCA_000224945.2	in_group_added_str	Paenibacillus sonchi	GCA_000224945.2	Paenibacillus sonchi GCA_000224945.2	NA	NA	NA	sediment	wheat field	Brazil	Brazil	NA	isolated from a wheat field in the South of Brazil	NA	NA
GCA_000245715.1	in_group_added_str	Paenibacillus kribbensis	GCA_000245715.1	Paenibacillus kribbensis GCA_000245715.1	NA	NA	NA	NA	NA	NA	NA	Aloe vera var. chinensis	NA	NA	NA
GCA_000265445.1	in_group_added_str	Paenibacillus polymyxa	GCA_000265445.1	Paenibacillus polymyxa GCA_000265445.1	NA	NA	NA	fermented product	Kimchee	USA: Columbus, OH	USA	NA	fermented vegetable (Kimchee) from a local store	NA	NA
GCA_000307675.1	in_group_added_str	Paenibacillus polymyxa	GCA_000307675.1	Paenibacillus polymyxa GCA_000307675.1	NA	NA	NA	invertebrate	Helicoverpa armigera gut	India: New Delhi	India	Helicoverpa armigera	gut of Helicoverpa armigera	NA	NA
GCA_000316035.1	in_group_added_str	Paenibacillus xylanexedens	GCA_000316035.1	Paenibacillus xylanexedens GCA_000316035.1	NA	NA	NA	soil	surbarctic soil	USA: AK, Nome	USA	NA	subarctic grassland soil	NA	NA
GCA_000316285.1	in_group_added_str	Paenibacillus sonchi	GCA_000316285.1	Paenibacillus sonchi GCA_000316285.1	NA	NA	NA	soil	rhizosphere soil	China: Xinjiang	China	NA	rhizosphere soil of Sonchus oleraceus	NA	NA
GCA_000403375.2	in_group_added_str	Paenibacillus barengoltzii	GCA_000403375.2	Paenibacillus barengoltzii GCA_000403375.2	NA	NA	NA	mammal GI	mouse	USA: Birmingham, AL	USA	Mouse	Ceca	NA	NA
GCA_000511115.1	in_group_added_str	Paenibacillus larvae	GCA_000511115.1	Paenibacillus larvae GCA_000511115.1	NA	NA	NA	invertebrate	honey bee	Germany	Germany	Apis mellifera mellifera	AFB-diseased colony	NA	NA
GCA_000511405.1	in_group_added_str	Paenibacillus larvae	GCA_000511405.1	Paenibacillus larvae GCA_000511405.1	NA	NA	NA	invertebrate	honey bee	Germany	Germany	NA	AFB-diseased colony	NA	NA
GCA_000517845.1	in_group_added_str	Paenibacillus amylolyticus	GCA_000517845.1	Paenibacillus amylolyticus GCA_000517845.1	NA	NA	NA	diary product	pasteruized milk	USA	USA	NA	pasteurized milk	NA	NA
GCA_000517885.1	in_group_added_str	Paenibacillus glucanolyticus	GCA_000517885.1	Paenibacillus glucanolyticus GCA_000517885.1	NA	NA	NA	diary product	pasteruized milk	USA	USA	NA	pasteurized milk	NA	NA
GCA_000517905.1	in_group_added_str	Paenibacillus amylolyticus	GCA_000517905.1	Paenibacillus amylolyticus GCA_000517905.1	NA	NA	NA	diary product	pasteruized milk	USA	USA	NA	pasteurized milk	NA	NA
GCA_000518465.1	in_group_added_str	Paenibacillus barengoltzii	GCA_000518465.1	Paenibacillus barengoltzii GCA_000518465.1	NA	NA	NA	NA	NA	missing	missing	NA	NA	not provided; submitted under MIGS 2.1	NA
GCA_000598085.1	in_group_added_str	Paenibacillus darwinianus	GCA_000598085.1	Paenibacillus darwinianus GCA_000598085.1	NA	NA	NA	soil	gamma-irradiated soil	Antarctica: Cape Evans, Ross Sea Region	Antarctica	NA	gamma-irradiated soil	NA	NA
GCA_000598105.1	in_group_added_str	Paenibacillus darwinianus	GCA_000598105.1	Paenibacillus darwinianus GCA_000598105.1	NA	NA	NA	soil	gamma-irradiated soil	Antarctica: Minna Bluff, Ross Sea Region	Antarctica	NA	gamma-irradiated soil	NA	NA
GCA_000612225.1	in_group_added_str	Paenibacillus ehimensis	GCA_000612225.1	Paenibacillus ehimensis GCA_000612225.1	NA	NA	NA	built environment	oil well	China	China	NA	oil well	NA	NA
GCA_000735775.1	in_group_added_str	Paenibacillus polymyxa	GCA_000735775.1	Paenibacillus polymyxa GCA_000735775.1	NA	NA	NA	plant	Noni fruits	China: Hainan province	China	NA	Noni fruits from Paracel Islands	NA	NA
GCA_000739915.1	in_group_added_str	Paenibacillus chitinolyticus	GCA_000739915.1	Paenibacillus chitinolyticus GCA_000739915.1	NA	NA	NA	NA	NA	Japan: Kagoshima, Kaya	Japan	NA	NA	Forest soil	NA
GCA_000785455.1	in_group_added_str	Paenibacillus polymyxa	GCA_000785455.1	Paenibacillus polymyxa GCA_000785455.1	NA	NA	NA	plant	Cryptomeria japonica var. sinensis	China: Lin'An	China	Cryptomeria japonica var. sinensis	NA	plant	NA
GCA_000809185.2	in_group_added_str	Paenibacillus polymyxa	GCA_000809185.2	Paenibacillus polymyxa GCA_000809185.2	NA	NA	NA	invertebrate	termite gut	India: Delhi	India	termite	termite gut	NA	bacteria
GCA_000943535.1	in_group_added_str	Paenibacillus polymyxa	GCA_000943535.1	Paenibacillus polymyxa GCA_000943535.1	NA	NA	NA	farm environment	poultry environment	Russia: Obolensk	Russia	NA	Poultry environment	NA	Bacterial culture
GCA_000955925.1	in_group_added_str	Paenibacillus polymyxa	GCA_000955925.1	Paenibacillus polymyxa GCA_000955925.1	NA	NA	NA	plant	wheat phyllosphere	China: Beijing	China	wheat	NA	leaf	NA
GCA_000981585.1	in_group_added_str	Paenibacillus sonchi	GCA_000981585.1	Paenibacillus sonchi GCA_000981585.1	NA	NA	NA	soil	rhizosphere soil	51.12	51.12	NA	NA	Soil	NA
GCA_000988145.1	in_group_added_str	Paenibacillus larvae	GCA_000988145.1	Paenibacillus larvae GCA_000988145.1	NA	NA	NA	soil	soil	Mexico: Mexico City	Mexico	Apis mellifera	NA	NA	whole organism
GCA_001029205.1	in_group_added_str	Paenibacillus amylolyticus	GCA_001029205.1	Paenibacillus amylolyticus GCA_001029205.1	NA	NA	NA	human	saliva	Russia: Saint Petersburg	Russia	Homo sapiens	saliva	NA	NA
GCA_001188365.1	in_group_added_str	Paenibacillus humicus	GCA_001188365.1	Paenibacillus humicus GCA_001188365.1	NA	NA	NA	soil	diesel contaminated soil	South Africa: Durban	South Africa	NA	diesel contaminated soil	NA	whole organism
GCA_001447315.1	in_group_added_str	Paenibacillus maysiensis	GCA_001447315.1	Paenibacillus maysiensis GCA_001447315.1	NA	NA	NA	sediment	lake sediment	India:Gete, Lahaul &amp; Spiti	India	NA	lake sediment	NA	single
GCA_001465255.1	in_group_added_str	Paenibacillus naphthalenovorans	GCA_001465255.1	Paenibacillus naphthalenovorans GCA_001465255.1	NA	NA	NA	soil	soil	USA: Chicago, IL, Near Lake Michigan on the Museum Campus	USA	NA	soil	NA	NA
GCA_001465275.1	in_group_added_str	Paenibacillus cisolokensis	GCA_001465275.1	Paenibacillus cisolokensis GCA_001465275.1	NA	NA	NA	soil	soil	USA: Chicago, IL, Near Lake Michigan on the Museum Campus	USA	NA	soil	NA	NA
GCA_001546065.1	in_group_added_str	Paenibacillus sonchi	GCA_001546065.1	Paenibacillus sonchi GCA_001546065.1	NA	NA	NA	plant	rice	Brazil: Cachoeirinha	Brazil	Oryza sativa	Rice cultivar BR-IRGA 409	NA	cell culture
GCA_001619725.1	in_group_added_str	Paenibacillus elgii	GCA_001619725.1	Paenibacillus elgii GCA_001619725.1	NA	NA	NA	freshwater	hot spring	Malaysia: Perak	Malaysia	NA	Ulu Slim Hot Spring	NA	cell culture
GCA_001619755.1	in_group_added_str	Paenibacillus ottowii	GCA_001619755.1	Paenibacillus ottowii GCA_001619755.1	NA	NA	NA	freshwater	hot spring	Malaysia: Perak	Malaysia	NA	Ulu Slim Hot Spring	NA	cell culture
GCA_001633025.1	in_group_added_str	Paenibacillus glucanolyticus	GCA_001633025.1	Paenibacillus glucanolyticus GCA_001633025.1	NA	NA	NA	anaerobic digester	black liquor	USA	USA	NA	black liquor from pulp mill stream	pulp mill stream	NA
GCA_001636635.1	in_group_added_str	Paenibacillus taichungensis	GCA_001636635.1	Paenibacillus taichungensis GCA_001636635.1	NA	NA	NA	soil	soil	Czech Republic: Prague	Czech Republic	NA	forest soil	NA	cell culture
GCA_001637335.1	in_group_added_str	Paenibacillus crassostreae	GCA_001637335.1	Paenibacillus crassostreae GCA_001637335.1	NA	NA	NA	invertebrate	pacific oyster	South Korea	South Korea	Magallana gigas	NA	NA	whole organism
GCA_001659845.1	in_group_added_str	Paenibacillus taichungensis	GCA_001659845.1	Paenibacillus taichungensis GCA_001659845.1	NA	NA	NA	soil	rhizosphere soil	Netherlands: Terschelling	Netherlands	NA	rhizosphere and bulk soil of C. arenaria stands	NA	soil sample
GCA_001705305.1	in_group_added_str	Paenibacillus kribbensis	GCA_001705305.1	Paenibacillus kribbensis GCA_001705305.1	NA	NA	NA	plant	roots	China: Tianmu Mountain, Zhejiang	China	Cymbidium faberi	roots	NA	cell culture
GCA_001908275.1	in_group_added_str	Paenibacillus amylolyticus	GCA_001908275.1	Paenibacillus amylolyticus GCA_001908275.1	NA	NA	NA	sediment	sediment	Russia: Kara sea	Russia	NA	sediment	Marine sediment [ENVO: 03000033]	bacterial isolate
GCA_001955855.1	in_group_added_str	Paenibacillus amylolyticus	GCA_001955855.1	Paenibacillus amylolyticus GCA_001955855.1	NA	NA	NA	diary product	milk	USA	USA	NA	milk	NA	culture
GCA_001955865.1	in_group_added_str	Paenibacillus glucanolyticus	GCA_001955865.1	Paenibacillus glucanolyticus GCA_001955865.1	NA	NA	NA	diary product	milk	USA	USA	NA	milk	NA	culture
GCA_001955995.1	in_group_added_str	Paenibacillus amylolyticus	GCA_001955995.1	Paenibacillus amylolyticus GCA_001955995.1	NA	NA	NA	diary product	milk	USA	USA	NA	milk	NA	culture
GCA_001956035.1	in_group_added_str	Paenibacillus amylolyticus	GCA_001956035.1	Paenibacillus amylolyticus GCA_001956035.1	NA	NA	NA	diary product	milk	USA	USA	NA	milk	NA	culture
GCA_001956175.1	in_group_added_str	Paenibacillus amylolyticus	GCA_001956175.1	Paenibacillus amylolyticus GCA_001956175.1	NA	NA	NA	diary product	milk	USA	USA	NA	milk	NA	culture
GCA_002007765.1	in_group_added_str	Paenibacillus larvae	GCA_002007765.1	Paenibacillus larvae GCA_002007765.1	NA	NA	NA	invertebrate	honey bee	unknown	unknown	Apis mellifera	NA	NA	single cell microbial isolate
GCA_002043025.1	in_group_added_str	Paenibacillus larvae	GCA_002043025.1	Paenibacillus larvae GCA_002043025.1	NA	NA	NA	invertebrate	honey bee	unknown	unknown	Apis mellifera	NA	NA	single cell microbial isolate
GCA_002082155.1	in_group_added_str	Paenibacillus larvae	GCA_002082155.1	Paenibacillus larvae GCA_002082155.1	NA	NA	NA	invertebrate	honey bee	Chile	Chile	Apis mellifera	NA	NA	single cell microbial isolate
GCA_002161855.1	in_group_added_str	Paenibacillus thiaminolyticus	GCA_002161855.1	Paenibacillus thiaminolyticus GCA_002161855.1	NA	NA	NA	human GI	human fecal sample	Japan	Japan	Homo sapiens	fecal sample	NA	cell culture
GCA_002272715.1	in_group_added_str	Paenibacillus illinoisensis	GCA_002272715.1	Paenibacillus illinoisensis GCA_002272715.1	NA	NA	NA	plant	uncut heroin	missing	missing	NA	uncut heroin sample	NA	pure culture
GCA_002276415.1	in_group_added_str	Paenibacillus illinoisensis	GCA_002276415.1	Paenibacillus illinoisensis GCA_002276415.1	NA	NA	NA	plant	uncut heroin	missing	missing	NA	uncut heroin sample	NA	pure culture
GCA_002750415.1	in_group_added_str	Paenibacillus taichungensis	GCA_002750415.1	Paenibacillus taichungensis GCA_002750415.1	NA	NA	NA	soil	rhizosphere	China: Zhoukou, Park near university	China	NA	rhizosphere of Auricularia auricular	NA	cell culture
GCA_002803315.1	in_group_added_str	Paenibacillus amylolyticus	GCA_002803315.1	Paenibacillus amylolyticus GCA_002803315.1	NA	NA	NA	plant	Festuca rubra	Germany	Germany	Festuca rubra	NA	NA	whole organism
GCA_002803325.1	in_group_added_str	Paenibacillus lautus	GCA_002803325.1	Paenibacillus lautus GCA_002803325.1	NA	NA	NA	plant	Festuca rubra	Germany	Germany	Festuca rubra	NA	NA	whole organism
GCA_002843485.1	in_group_added_str	Paenibacillus amylolyticus	GCA_002843485.1	Paenibacillus amylolyticus GCA_002843485.1	NA	NA	NA	mammal GI	small intenstine of Bison priscus	Russia: left bank of the Anyuy River, Chukotka, Arctic Far East	Russia	Bison priscus	the small intestine of a 50000 y.o. permafrost Bison priscus mummy	NA	pure culture
GCA_002893885.1	in_group_added_str	Paenibacillus polymyxa	GCA_002893885.1	Paenibacillus polymyxa GCA_002893885.1	NA	NA	NA	plant	tomato root	China:Nanchang	China	NA	the tomato root in Nanchang	NA	cell culture
GCA_002951875.1	in_group_added_str	Paenibacillus larvae	GCA_002951875.1	Paenibacillus larvae GCA_002951875.1	NA	NA	NA	invertebrate	honey bee	USA	USA	honeybees	foul brood	NA	cell culture
GCA_002951895.1	in_group_added_str	Paenibacillus larvae	GCA_002951895.1	Paenibacillus larvae GCA_002951895.1	NA	NA	NA	invertebrate	honey bee	Germany:Berlin	Germany	honeybees	foul brood	NA	cell culture
GCA_002951915.1	in_group_added_str	Paenibacillus larvae	GCA_002951915.1	Paenibacillus larvae GCA_002951915.1	NA	NA	NA	invertebrate	honey bee	USA	USA	honeybees	foul brood	NA	cell culture
GCA_002951935.1	in_group_added_str	Paenibacillus larvae	GCA_002951935.1	Paenibacillus larvae GCA_002951935.1	NA	NA	NA	invertebrate	honey bee	missing	missing	honeybees	NA	NA	cell culture
GCA_003033945.1	in_group_added_str	Paenibacillus glucanolyticus	GCA_003033945.1	Paenibacillus glucanolyticus GCA_003033945.1	NA	NA	NA	human oral	subgingival plaque	United Kingdom: London	United Kingdom	NA	Subgingival plaque, gingival sulcus	curette	pure culture
GCA_003052505.1	in_group_added_str	Paenibacillus polymyxa	GCA_003052505.1	Paenibacillus polymyxa GCA_003052505.1	NA	NA	NA	diary product	milk curd	Malaysia	Malaysia	NA	milk curd	NA	Pure bacterial culture
GCA_003057575.1	in_group_added_str	Paenibacillus elgii	GCA_003057575.1	Paenibacillus elgii GCA_003057575.1	NA	NA	NA	soil	soil	Brazil: Cristalina	Brazil	NA	Cerrado soil samples	NA	mixed culture
GCA_003184205.1	in_group_added_str	Paenibacillus glucanolyticus	GCA_003184205.1	Paenibacillus glucanolyticus GCA_003184205.1	NA	NA	NA	built environment	anode electrode	USA: California , The Cedars, Campsite Springs	USA	NA	Alkaline pool submerged anode electrode	NA	Single culture
GCA_003224455.1	in_group_added_str	Paenibacillus illinoisensis	GCA_003224455.1	Paenibacillus illinoisensis GCA_003224455.1	NA	NA	NA	plant	root of Capsicum annuum	Egypt: El-Tawheed	Egypt	Capsicum annuum	NA	root system	NA
GCA_003248275.1	in_group_added_str	Paenibacillus silvae	GCA_003248275.1	Paenibacillus silvae GCA_003248275.1	NA	NA	NA	built environment	gold mine	China	China	NA	gold mine	NA	soil
GCA_003428495.1	in_group_added_str	Paenibacillus polymyxa	GCA_003428495.1	Paenibacillus polymyxa GCA_003428495.1	NA	NA	NA	NA	NA	not available	not available	NA	NA	not available	NA
GCA_003437195.1	in_group_added_str	Paenibacillus polymyxa	GCA_003437195.1	Paenibacillus polymyxa GCA_003437195.1	NA	NA	NA	fecal	human feces	China: Shenzhen	China	Homo sapiens	feces	NA	whole organism
GCA_003591545.1	in_group_added_str	Paenibacillus thiaminolyticus	GCA_003591545.1	Paenibacillus thiaminolyticus GCA_003591545.1	NA	NA	NA	soil	soil	Russia:Moscow	Russia	NA	soil	NA	genome
GCA_003813765.1	in_group_added_str	Paenibacillus polymyxa	GCA_003813765.1	Paenibacillus polymyxa GCA_003813765.1	NA	NA	NA	plant	tomato flower	South Korea:Gyeongsangnamdo	South Korea	tomato	flower	NA	single bacteria
GCA_003971075.1	in_group_added_str	Paenibacillus polymyxa	GCA_003971075.1	Paenibacillus polymyxa GCA_003971075.1	NA	NA	NA	freshwater	groundwater	Russia: Tomsk region, Seversk	Russia	NA	Groundwater sampled from observation wells near of preserved surface repository of liquid radioactive waste	NA	pure culture
GCA_004000725.1	in_group_added_str	Paenibacillus frigoriresistens	GCA_004000725.1	Paenibacillus frigoriresistens GCA_004000725.1	NA	NA	NA	soil	soil	USA	USA	NA	NA	soil	NA
GCA_004000765.1	in_group_added_str	Paenibacillus anseongense	GCA_004000765.1	Paenibacillus anseongense GCA_004000765.1	NA	NA	NA	soil	soil	USA	USA	NA	NA	soil	NA
GCA_004000885.1	in_group_added_str	Paenibacillus glucanolyticus	GCA_004000885.1	Paenibacillus glucanolyticus GCA_004000885.1	NA	NA	NA	soil	soil	United Kingdom	United Kingdom	NA	NA	soil	NA
GCA_004358835.1	in_group_added_str	Paenibacillus amylolyticus	GCA_004358835.1	Paenibacillus amylolyticus GCA_004358835.1	NA	NA	NA	sediment	coalvale silty clay	USA: Kansas	USA	NA	Coalvale silty clay	NA	Whole organism
GCA_006274405.1	in_group_added_str	Paenibacillus polymyxa	GCA_006274405.1	Paenibacillus polymyxa GCA_006274405.1	NA	NA	NA	soil	soil	China:Guyuan	China	Potato	NA	Soil	NA
GCA_006519665.1	in_group_added_str	Paenibacillus validus	GCA_006519665.1	Paenibacillus validus GCA_006519665.1	NA	NA	NA	plant	nodule of Trifolum macraei	USA: Bodega Bay, California	USA	Trifolium macraei	nodule	NA	whole organism
GCA_007066225.2	in_group_added_str	Paenibacillus thiaminolyticus	GCA_007066225.2	Paenibacillus thiaminolyticus GCA_007066225.2	NA	NA	NA	human infection	ventricular cerebrospinal fluid	Uganda	Uganda	Postinfectious Hydrocephalus	Ventricular cerebrospinal fluid	NA	NA
GCA_008271705.1	in_group_added_str	Paenibacillus maysiensis	GCA_008271705.1	Paenibacillus maysiensis GCA_008271705.1	NA	NA	NA	freshwater	saline spring	Canada: Axel Heiberg Island, Nunavut	Canada	NA	Perennial saline spring	NA	whole organism
GCA_008369725.1	in_group_added_str	Paenibacillus antarcticus	GCA_008369725.1	Paenibacillus antarcticus GCA_008369725.1	NA	NA	NA	sediment	sediment	South Korea	South Korea	NA	sediment	NA	cell culture
GCA_009377295.1	in_group_added_str	Paenibacillus glucanolyticus	GCA_009377295.1	Paenibacillus glucanolyticus GCA_009377295.1	NA	NA	NA	food container	refrigerator	Germany: Bonn	Germany	NA	Inner wall of a refrigerator	NA	cell culture
GCA_009650715.1	in_group_added_str	Paenibacillus polymyxa	GCA_009650715.1	Paenibacillus polymyxa GCA_009650715.1	NA	NA	NA	NA	NA	Mexico: Zacatecas, Morelos	Mexico	NA	NA	ENVO:01000155	NA
GCA_009664365.1	in_group_added_str	Paenibacillus illinoisensis	GCA_009664365.1	Paenibacillus illinoisensis GCA_009664365.1	NA	NA	NA	soil	soil	China:Wuhan	China	NA	soil	NA	cell culture
GCA_009725115.1	in_group_added_str	Paenibacillus validus	GCA_009725115.1	Paenibacillus validus GCA_009725115.1	NA	NA	NA	food	chees curds	Canada	Canada	NA	cheese curds from cheese plant	NA	single cell
GCA_009725145.1	in_group_added_str	Paenibacillus macerans	GCA_009725145.1	Paenibacillus macerans GCA_009725145.1	NA	NA	NA	food	chees curds	Canada	Canada	NA	cheese curds from cheese plant	NA	single cell
GCA_010450915.1	in_group_added_str	Paenibacillus jilunlii	GCA_010450915.1	Paenibacillus jilunlii GCA_010450915.1	NA	NA	NA	soil	soil	South Korea	South Korea	NA	soil	NA	Cell
GCA_010686645.1	in_group_added_str	Paenibacillus elgii	GCA_010686645.1	Paenibacillus elgii GCA_010686645.1	NA	NA	NA	plant	root of Perilla frutescens	South Korea	South Korea	Perilla frutescens	roots	NA	Perilla frutescens, roots
GCA_010747435.1	in_group_added_str	Paenibacillus taichungensis	GCA_010747435.1	Paenibacillus taichungensis GCA_010747435.1	NA	NA	NA	built environment	mining residue	Portugal	Portugal	NA	mining residue	NA	cell cuture
GCA_010894335.1	in_group_added_str	Paenibacillus elgii	GCA_010894335.1	Paenibacillus elgii GCA_010894335.1	NA	NA	NA	freshwater	hot water	China:Yunnan	China	NA	Hot water	NA	cell culture
GCA_011066175.1	in_group_added_str	Paenibacillus polymyxa	GCA_011066175.1	Paenibacillus polymyxa GCA_011066175.1	NA	NA	NA	plant	dry seeds	Canada: Guelph	Canada	cantaloupe delicious variety	Dry seeds	NA	Whole organism
GCA_011220525.1	in_group_added_str	Paenibacillus larvae	GCA_011220525.1	Paenibacillus larvae GCA_011220525.1	NA	NA	NA	invertebrate	honey bee	Spain	Spain	honeybees	foul brood	NA	cell culture
GCA_011605705.1	in_group_added_str	Paenibacillus aceris	GCA_011605705.1	Paenibacillus aceris GCA_011605705.1	NA	NA	NA	soil	rhizosphere	South Korea	South Korea	NA	rhizosphere	NA	rhizosphere
GCA_011800295.1	in_group_added_str	Paenibacillus polymyxa	GCA_011800295.1	Paenibacillus polymyxa GCA_011800295.1	NA	NA	NA	plant	dry seeds of pumpkin	Canada: Guelph	Canada	Pumpkin	Dry seeds	NA	Whole organism
GCA_011800615.1	in_group_added_str	Paenibacillus polymyxa	GCA_011800615.1	Paenibacillus polymyxa GCA_011800615.1	NA	NA	NA	plant	dry seeds of cucumber	Canada: Guelph	Canada	Marketmore variety cucumber	dry seeds	NA	Whole organism
GCA_011800645.1	in_group_added_str	Paenibacillus polymyxa	GCA_011800645.1	Paenibacillus polymyxa GCA_011800645.1	NA	NA	NA	plant	dry seeds of cucumber	Canada: Guelph	Canada	Marketmore variety cucumber	dry seeds	NA	Whole organism
GCA_011800655.1	in_group_added_str	Paenibacillus polymyxa	GCA_011800655.1	Paenibacillus polymyxa GCA_011800655.1	NA	NA	NA	plant	seed mucilage of cucumber	Canada: Guelph	Canada	fresh field cucumber	seed mucilage	NA	Whole organism
GCA_011800705.1	in_group_added_str	Paenibacillus polymyxa	GCA_011800705.1	Paenibacillus polymyxa GCA_011800705.1	NA	NA	NA	plant	seed mucilage of cucumber	Canada: Guelph	Canada	fresh field cucumber	seed mucilage	NA	Whole organism
GCA_012030475.1	in_group_added_str	Paenibacillus apii	GCA_012030475.1	Paenibacillus apii GCA_012030475.1	NA	NA	NA	soil	rhizosphere soil	China: Ningxia	China	NA	rhizosphere soil of Cucumber	NA	whole organism
GCA_012933405.1	in_group_added_str	Paenibacillus polymyxa	GCA_012933405.1	Paenibacillus polymyxa GCA_012933405.1	NA	NA	NA	food retail	laboratory strain engineering	USA: Ohio	USA	NA	spontaneous mutant of strain OSY-DF; originally isolated from Kimchi	NA	whole organism
GCA_013204845.1	in_group_added_str	Paenibacillus qinlingensis	GCA_013204845.1	Paenibacillus qinlingensis GCA_013204845.1	NA	NA	NA	plant	root of Sinopodophyllum hexandrum	China:Taibai mountain, Qinling, Shaanxi Province	China	Sinopodophyllum hexandrum	roots	NA	cell culture
GCA_013337105.1	in_group_added_str	Paenibacillus naphthalenovorans	GCA_013337105.1	Paenibacillus naphthalenovorans GCA_013337105.1	NA	NA	NA	freshwater	lake	USA: Lake Erie	USA	NA	Lake Erie	NA	cell culture
GCA_013347265.1	in_group_added_str	Paenibacillus cellulosilyticus	GCA_013347265.1	Paenibacillus cellulosilyticus GCA_013347265.1	NA	NA	NA	soil	soil	South Korea	South Korea	NA	soil	NA	cell culture
GCA_013347305.1	in_group_added_str	Paenibacillus barcinonensis	GCA_013347305.1	Paenibacillus barcinonensis GCA_013347305.1	NA	NA	NA	soil	soil	South Korea	South Korea	NA	soil	NA	cell culture
GCA_013394225.1	in_group_added_str	Paenibacillus kribbensis	GCA_013394225.1	Paenibacillus kribbensis GCA_013394225.1	NA	NA	NA	soil	soil	China: Guangzhou	China	NA	soil	NA	soil
GCA_013778375.1	in_group_added_str	Paenibacillus anseongense	GCA_013778375.1	Paenibacillus anseongense GCA_013778375.1	NA	NA	NA	soil	soil	China	China	NA	soil	NA	cell culture
GCA_014858585.1	in_group_added_str	Paenibacillus maysiensis	GCA_014858585.1	Paenibacillus maysiensis GCA_014858585.1	NA	NA	NA	soil	soil	Georgia: Krubera-Voronja Cave	Georgia	NA	soil	NA	culture
GCA_014905155.1	in_group_added_str	Paenibacillus polymyxa	GCA_014905155.1	Paenibacillus polymyxa GCA_014905155.1	NA	NA	NA	plant	root of Epipremnum aureum	India	India	Epipremnum aureum	Adventitious roots	NA	Whole organism
GCA_015143645.1	in_group_added_str	Paenibacillus illinoisensis	GCA_015143645.1	Paenibacillus illinoisensis GCA_015143645.1	NA	NA	NA	seawater	seawater	China	China	NA	seawater	NA	cell dulture
GCA_015710815.1	in_group_added_str	Paenibacillus polymyxa	GCA_015710815.1	Paenibacillus polymyxa GCA_015710815.1	NA	NA	NA	invertebrate	wasp honeycombs	Russia	Russia	NA	wasp honeycombs	NA	cell culture
GCA_016586185.1	in_group_added_str	Paenibacillus validus	GCA_016586185.1	Paenibacillus validus GCA_016586185.1	NA	NA	NA	soil	soil	Japan:Ehime	Japan	NA	NA	soil	NA
GCA_018207515.1	in_group_added_str	Paenibacillus tritici	GCA_018207515.1	Paenibacillus tritici GCA_018207515.1	NA	NA	NA	soil	soil	South Korea:Chungju	South Korea	NA	soil	NA	cell culture
GCA_018403085.1	in_group_added_str	Paenibacillus faecis	GCA_018403085.1	Paenibacillus faecis GCA_018403085.1	NA	NA	NA	food retail	honey	Japan	Japan	NA	NA	honey	NA
GCA_018403165.1	in_group_added_str	Paenibacillus macerans	GCA_018403165.1	Paenibacillus macerans GCA_018403165.1	NA	NA	NA	food retail	honey	Japan	Japan	NA	NA	honey	NA
GCA_018614985.1	in_group_added_str	Paenibacillus albidus	GCA_018614985.1	Paenibacillus albidus GCA_018614985.1	NA	NA	NA	soil	soil	Chile: Atacama Desert, between Atacama Salar and Lajia lagoon	Chile	NA	NA	soil organic matter[ENVO:04000008]	NA
GCA_018917465.1	in_group_added_str	Paenibacillus silvae	GCA_018917465.1	Paenibacillus silvae GCA_018917465.1	NA	NA	NA	mammal GI	feces of Macaca fascicularis	China: Suzhou	China	Macaca fascicularis	feces	NA	cell culture
GCA_019091125.1	in_group_added_str	Paenibacillus chitinolyticus	GCA_019091125.1	Paenibacillus chitinolyticus GCA_019091125.1	NA	NA	NA	plant	root endophyte	China: Linyi	China	root	root endophyte	NA	single cell
GCA_019748695.1	in_group_added_str	Paenibacillus polysaccharolyticus	GCA_019748695.1	Paenibacillus polysaccharolyticus GCA_019748695.1	NA	NA	NA	built environment	air filter	USA	USA	NA	Air filter	NA	whole organism
GCA_019748775.1	in_group_added_str	Paenibacillus illinoisensis	GCA_019748775.1	Paenibacillus illinoisensis GCA_019748775.1	NA	NA	NA	built environment	air filter	USA	USA	NA	Air filter	NA	whole organism
GCA_019748915.1	in_group_added_str	Paenibacillus typhae	GCA_019748915.1	Paenibacillus typhae GCA_019748915.1	NA	NA	NA	built environment	air filter	USA	USA	NA	Air filter	NA	whole organism
GCA_019749075.1	in_group_added_str	Paenibacillus polymyxa	GCA_019749075.1	Paenibacillus polymyxa GCA_019749075.1	NA	NA	NA	built environment	air filter	USA	USA	NA	Air filter	NA	whole organism
GCA_019749095.1	in_group_added_str	Paenibacillus polymyxa	GCA_019749095.1	Paenibacillus polymyxa GCA_019749095.1	NA	NA	NA	built environment	air filter	USA	USA	NA	Air filter	NA	whole organism
GCA_019749115.1	in_group_added_str	Paenibacillus polymyxa	GCA_019749115.1	Paenibacillus polymyxa GCA_019749115.1	NA	NA	NA	built environment	air filter	USA	USA	NA	Air filter	NA	whole organism
GCA_019749165.1	in_group_added_str	Paenibacillus polymyxa	GCA_019749165.1	Paenibacillus polymyxa GCA_019749165.1	NA	NA	NA	built environment	air filter	USA	USA	NA	Air filter	NA	whole organism
GCA_019749275.1	in_group_added_str	Paenibacillus amylolyticus	GCA_019749275.1	Paenibacillus amylolyticus GCA_019749275.1	NA	NA	NA	built environment	air filter	USA	USA	NA	HEPA air filter (JPL lab)	NA	whole organism
GCA_019852195.1	in_group_added_str	Paenibacillus polymyxa	GCA_019852195.1	Paenibacillus polymyxa GCA_019852195.1	NA	NA	NA	soil	soil	South Korea: Jeungup	South Korea	NA	soil	NA	cell culture
GCA_020179875.1	in_group_added_str	Paenibacillus faecis	GCA_020179875.1	Paenibacillus faecis GCA_020179875.1	NA	NA	NA	plant	root nodules	USA: Durham, NH	USA	Alnus incana	root nodules	NA	cell culture
GCA_020181695.1	in_group_added_str	Paenibacillus polymyxa	GCA_020181695.1	Paenibacillus polymyxa GCA_020181695.1	NA	NA	NA	plant	Gynura procumbens	South Korea: Iksan-si	South Korea	Gynura procumbens	NA	NA	whole organism
GCA_021312615.1	in_group_added_str	Paenibacillus sonchi	GCA_021312615.1	Paenibacillus sonchi GCA_021312615.1	NA	NA	NA	soil	rice rhizosphere	India:Telangana	India	NA	rice rhizosphere	NA	Cell culture
GCA_021733715.1	in_group_added_str	Paenibacillus amylolyticus	GCA_021733715.1	Paenibacillus amylolyticus GCA_021733715.1	NA	NA	NA	soil	soil	India: Lower Yumthang, Sikkim	India	NA	soil	NA	cell culture
GCA_022163125.1	in_group_added_str	Paenibacillus marchantiophytorum	GCA_022163125.1	Paenibacillus marchantiophytorum GCA_022163125.1	NA	NA	NA	soil	soil	South Korea	South Korea	NA	soli	NA	bacteria
GCA_022492955.1	in_group_added_str	Paenibacillus polymyxa	GCA_022492955.1	Paenibacillus polymyxa GCA_022492955.1	NA	NA	NA	soil	soil	China:30 Puzhu South Road, Pukou District, Nanjing City, Jiangsu Province	China	Homo sapiens	NA	NA	cell culture
GCA_022494515.1	in_group_added_str	Paenibacillus macerans	GCA_022494515.1	Paenibacillus macerans GCA_022494515.1	NA	NA	NA	manure	compost	Japan: Okinawa	Japan	NA	compost	Compost production center	NA
GCA_022637315.1	in_group_added_str	Paenibacillus uliginis	GCA_022637315.1	Paenibacillus uliginis GCA_022637315.1	NA	NA	NA	soil	soil	Germany: long-term fertilization experiment Paulinenaue	Germany	NA	peat soil	NA	whole organism
GCA_022649565.1	in_group_added_str	Paenibacillus polymyxa	GCA_022649565.1	Paenibacillus polymyxa GCA_022649565.1	NA	NA	NA	soil	soil	China:Zhejiang University of Technology	China	NA	soil	NA	single cell
GCA_022813115.1	in_group_added_str	Paenibacillus polymyxa	GCA_022813115.1	Paenibacillus polymyxa GCA_022813115.1	NA	NA	NA	plant	root	Mexico: Morelos, Zacatecas	Mexico	plant root	root	NA	cell culture
GCA_022834755.1	in_group_added_str	Paenibacillus macerans	GCA_022834755.1	Paenibacillus macerans GCA_022834755.1	NA	NA	NA	manure	compost	Japan	Japan	NA	compost	NA	NA
GCA_022836915.1	in_group_added_str	Paenibacillus amylolyticus	GCA_022836915.1	Paenibacillus amylolyticus GCA_022836915.1	NA	NA	NA	plant	Origanum vulgare spp. vulgare	Italy: Emilia Romagna, Casola Valsenio	Italy	Origanum vulgare spp. vulgare	NA	NA	Bacterial isolate
GCA_023147275.1	in_group_added_str	Paenibacillus silvae	GCA_023147275.1	Paenibacillus silvae GCA_023147275.1	NA	NA	NA	human skin	ocular surface	China:Shanxi	China	Homo sapiens	ocular surface of healthy person	NA	NA
GCA_023148055.1	in_group_added_str	Paenibacillus silvae	GCA_023148055.1	Paenibacillus silvae GCA_023148055.1	NA	NA	NA	human skin	ocular surface	China:Shanxi	China	Homo sapiens	ocular surface of healthy person	NA	NA
GCA_023149095.1	in_group_added_str	Paenibacillus silvae	GCA_023149095.1	Paenibacillus silvae GCA_023149095.1	NA	NA	NA	human skin	ocular surface	China:Shanxi	China	Homo sapiens	ocular surface of healthy person	NA	NA
GCA_023374295.1	in_group_added_str	Paenibacillus polymyxa	GCA_023374295.1	Paenibacillus polymyxa GCA_023374295.1	NA	NA	NA	soil	soil	China:Wuhan	China	NA	soil	NA	mixed culture
GCA_023516485.1	in_group_added_str	Paenibacillus amylolyticus	GCA_023516485.1	Paenibacillus amylolyticus GCA_023516485.1	NA	NA	NA	plant	Arabidopsis	Germany	Germany	Arabidopsis	NA	NA	microbe
GCA_023586645.3	in_group_added_str	Paenibacillus polymyxa	GCA_023586645.3	Paenibacillus polymyxa GCA_023586645.3	NA	NA	NA	soil	rhizosphere soil	Russia: Krasnodar region	Russia	NA	Rizosphere soil sample	NA	Cell culture
GCA_023586745.4	in_group_added_str	Paenibacillus polymyxa	GCA_023586745.4	Paenibacillus polymyxa GCA_023586745.4	NA	NA	NA	soil	rhizosphere soil	Russia: Krasnodar region	Russia	NA	Rizosphere soil sample	NA	Cell culture
GCA_023586785.3	in_group_added_str	Paenibacillus polymyxa	GCA_023586785.3	Paenibacillus polymyxa GCA_023586785.3	NA	NA	NA	soil	rhizosphere soil	Russia: Krasnodar region	Russia	NA	Rizosphere soil sample	NA	Cell culture
GCA_023586805.2	in_group_added_str	Paenibacillus polymyxa	GCA_023586805.2	Paenibacillus polymyxa GCA_023586805.2	NA	NA	NA	soil	rhizosphere soil	Russia: Krasnodar region	Russia	NA	Rizosphere soil sample	NA	Cell culture
GCA_023713805.1	in_group_added_str	Paenibacillus elgii	GCA_023713805.1	Paenibacillus elgii GCA_023713805.1	NA	NA	NA	built environment	cleanroom	USA	USA	NA	Cleanroom	NA	whole organism
GCA_023714005.1	in_group_added_str	Paenibacillus illinoisensis	GCA_023714005.1	Paenibacillus illinoisensis GCA_023714005.1	NA	NA	NA	built environment	cleanroom	USA	USA	NA	Cleanroom	NA	whole organism
GCA_023714295.1	in_group_added_str	Paenibacillus polysaccharolyticus	GCA_023714295.1	Paenibacillus polysaccharolyticus GCA_023714295.1	NA	NA	NA	built environment	cleanroom	USA	USA	NA	Cleanroom	NA	whole organism
GCA_024159105.1	in_group_added_str	Paenibacillus polysaccharolyticus	GCA_024159105.1	Paenibacillus polysaccharolyticus GCA_024159105.1	NA	NA	NA	built environment	cleanroom	USA: Texas	USA	NA	Clean room	NA	Whole organism
GCA_024519655.1	in_group_added_str	Paenibacillus naphthalenovorans	GCA_024519655.1	Paenibacillus naphthalenovorans GCA_024519655.1	NA	NA	NA	plant	actinorhizal nodule	Canada: Val-d'Or	Canada	actinorhizal nodule	surface-sterilized gnotobiotic actinorhizal nodule; gnotobiotic speckled alder with Frankia sp. AvcI1	NA	bacterial culture
GCA_024519685.1	in_group_added_str	Paenibacillus naphthalenovorans	GCA_024519685.1	Paenibacillus naphthalenovorans GCA_024519685.1	NA	NA	NA	plant	actinorhizal nodule	Canada: Val-d'Or	Canada	actinorhizal nodule	surface-sterilized gnotobiotic actinorhizal nodule; gnotobiotic green alder inoculated with crushed alder nodule	NA	bacterial culture
GCA_024584565.1	in_group_added_str	Paenibacillus polymyxa	GCA_024584565.1	Paenibacillus polymyxa GCA_024584565.1	NA	NA	NA	plant	mulberry endophytes	China:Guangdong,Yingde	China	NA	Healthy Mulberry Endophytes	NA	Healthy Mulberry Endophytes tissue sample
GCA_025720855.1	in_group_added_str	Paenibacillus polymyxa	GCA_025720855.1	Paenibacillus polymyxa GCA_025720855.1	NA	NA	NA	sediment	sediment	China: Changsha, Hunan Province	China	NA	sediment samples	NA	Single cell
GCA_025846815.1	in_group_added_str	Paenibacillus polymyxa	GCA_025846815.1	Paenibacillus polymyxa GCA_025846815.1	NA	NA	NA	plant	Sophora davidii	China:Yan'an	China	Sophora davidii	NA	NA	pure culture
GCA_026793995.1	in_group_added_str	Paenibacillus larvae	GCA_026793995.1	Paenibacillus larvae GCA_026793995.1	NA	NA	NA	invertebrate	Hymenoptera	not collected	not collected	Hymenoptera	NA	NA	cell culture
GCA_026794005.1	in_group_added_str	Paenibacillus larvae	GCA_026794005.1	Paenibacillus larvae GCA_026794005.1	NA	NA	NA	invertebrate	Hymenoptera	not collected	not collected	Hymenoptera	NA	NA	cell culture
GCA_026794035.1	in_group_added_str	Paenibacillus larvae	GCA_026794035.1	Paenibacillus larvae GCA_026794035.1	NA	NA	NA	invertebrate	Hymenoptera	not collected	not collected	Hymenoptera	NA	NA	cell culture
GCA_026941245.1	in_group_added_str	Paenibacillus taichungensis	GCA_026941245.1	Paenibacillus taichungensis GCA_026941245.1	NA	NA	NA	built environment	top of drinking water biofiltration treating fresh lake water	Canada	Canada	NA	top of drinking water biofiltration treating fresh lake water	NA	pure culture
GCA_027684825.1	in_group_added_str	Paenibacillus macerans	GCA_027684825.1	Paenibacillus macerans GCA_027684825.1	NA	NA	NA	human GI	human feces	China: Shenzhen	China	Homo sapiens	NA	fecal material [ENVO:00002003]	NA
GCA_028226775.1	in_group_added_str	Paenibacillus thiaminolyticus	GCA_028226775.1	Paenibacillus thiaminolyticus GCA_028226775.1	NA	NA	NA	plant	sour bamboo shoots	China:Fujian	China	NA	sour bamboo shoots sample	NA	mixed culture
GCA_028554415.1	in_group_added_str	Paenibacillus thiaminolyticus	GCA_028554415.1	Paenibacillus thiaminolyticus GCA_028554415.1	NA	NA	NA	human infection	ventricular cerebrospinal fluid	Uganda	Uganda	Homo sapiens	Ventricular cerebrospinal fluid	NA	tissue sample
GCA_028771845.1	in_group_added_str	Paenibacillus taichungensis	GCA_028771845.1	Paenibacillus taichungensis GCA_028771845.1	NA	NA	NA	plant	Marchantia polymorpha ssp. ruderalis ecotype BoGa	Germany: botanical garden Osnabrueck	Germany	Plant material	Lab grown Marchantia polymorpha ssp. ruderalis ecotype BoGa	NA	whole organism
GCA_028993725.1	in_group_added_str	Paenibacillus larvae	GCA_028993725.1	Paenibacillus larvae GCA_028993725.1	NA	NA	NA	invertebrate	honey bee	New Zealand: Auckland	New Zealand	Apis mellifera	Bee larvae	NA	Cell culture
GCA_028993735.1	in_group_added_str	Paenibacillus larvae	GCA_028993735.1	Paenibacillus larvae GCA_028993735.1	NA	NA	NA	invertebrate	honey bee	New Zealand: Mid Canterbury	New Zealand	Apis mellifera	Diseased bee frame	NA	Cell culture
GCA_028993745.1	in_group_added_str	Paenibacillus larvae	GCA_028993745.1	Paenibacillus larvae GCA_028993745.1	NA	NA	NA	invertebrate	honey bee	New Zealand: Wellington	New Zealand	Apis mellifera	Diseased bee frame	NA	Cell culture
GCA_028993755.1	in_group_added_str	Paenibacillus larvae	GCA_028993755.1	Paenibacillus larvae GCA_028993755.1	NA	NA	NA	invertebrate	honey bee	New Zealand: North Canterbury	New Zealand	Apis mellifera	Diseased bee frame	NA	Cell culture
GCA_028993845.1	in_group_added_str	Paenibacillus larvae	GCA_028993845.1	Paenibacillus larvae GCA_028993845.1	NA	NA	NA	invertebrate	honey bee	New Zealand: Christchurch	New Zealand	Apis mellifera	Diseased bee frame	NA	Cell culture
GCA_028993895.1	in_group_added_str	Paenibacillus larvae	GCA_028993895.1	Paenibacillus larvae GCA_028993895.1	NA	NA	NA	invertebrate	honey bee	New Zealand: Te Puna	New Zealand	Apis mellifera	Diseased bee frame	NA	Cell culture
GCA_028993905.1	in_group_added_str	Paenibacillus larvae	GCA_028993905.1	Paenibacillus larvae GCA_028993905.1	NA	NA	NA	invertebrate	honey bee	New Zealand: Queenstown	New Zealand	Apis mellifera	Diseased bee frame	NA	Cell culture
GCA_029203955.1	in_group_added_str	Paenibacillus polymyxa	GCA_029203955.1	Paenibacillus polymyxa GCA_029203955.1	NA	NA	NA	plant	plant	China: Wuhan	China	plant	NA	NA	cell culture
GCA_029453445.1	in_group_added_str	Paenibacillus polymyxa	GCA_029453445.1	Paenibacillus polymyxa GCA_029453445.1	NA	NA	NA	invertebrate	marine sponge	Viet Nam	Viet Nam	NA	marine sponge	NA	sponge
GCA_029522175.1	in_group_added_str	Paenibacillus polymyxa	GCA_029522175.1	Paenibacillus polymyxa GCA_029522175.1	NA	NA	NA	soil	lichi orchard soil	China:Guangzhou	China	lichi	lichi orchard soil	NA	bacteria
GCA_029530385.1	in_group_added_str	Paenibacillus larvae	GCA_029530385.1	Paenibacillus larvae GCA_029530385.1	NA	NA	NA	invertebrate	honey bee	New Zealand	New Zealand	Apis mellifera	bee larvae	NA	cell culture
GCA_029532855.1	in_group_added_str	Paenibacillus thiaminolyticus	GCA_029532855.1	Paenibacillus thiaminolyticus GCA_029532855.1	NA	NA	NA	human infection	ventricular cerebrospinal fluid	Uganda	Uganda	Homo sapiens	Ventricular cerebrospinal fluid	NA	tissue sample
GCA_029542105.1	in_group_added_str	Paenibacillus amylolyticus	GCA_029542105.1	Paenibacillus amylolyticus GCA_029542105.1	NA	NA	NA	soil	soil	Canada: Qbec	Canada	Strongfield (durum wheat)	NA	[PO_0006001]	NA
GCA_029625475.1	in_group_added_str	Paenibacillus elgii	GCA_029625475.1	Paenibacillus elgii GCA_029625475.1	NA	NA	NA	soil	soil	South Korea	South Korea	NA	soil	NA	single cell
GCA_030122785.1	in_group_added_str	Paenibacillus polymyxa	GCA_030122785.1	Paenibacillus polymyxa GCA_030122785.1	NA	NA	NA	soil	soil	China: Central South University of Forestry and Technology	China	NA	soil	NA	bacterial isolate
GCA_030169715.1	in_group_added_str	Paenibacillus thiaminolyticus	GCA_030169715.1	Paenibacillus thiaminolyticus GCA_030169715.1	NA	NA	NA	mammal GI	rabbit feces	China: Wenzhou	China	NA	feces	NA	tissue sample
GCA_030264055.1	in_group_added_str	Paenibacillus polymyxa	GCA_030264055.1	Paenibacillus polymyxa GCA_030264055.1	NA	NA	NA	plant	kiwifruit	China: Yangling, Shaanxi Province	China	kiwifruit	NA	NA	single cell
GCA_030323285.1	in_group_added_str	Paenibacillus illinoisensis	GCA_030323285.1	Paenibacillus illinoisensis GCA_030323285.1	NA	NA	NA	soil	soil	Taiwan	Taiwan	NA	agricultural soil	NA	agricultural soil
GCA_030348445.1	in_group_added_str	Paenibacillus silvae	GCA_030348445.1	Paenibacillus silvae GCA_030348445.1	NA	NA	NA	soil	rhizosphere of cucumber	China: Heilongjiang Province	China	NA	cucumber rhizosphere	NA	bacterial isolate
GCA_030369595.1	in_group_added_str	Paenibacillus amylolyticus	GCA_030369595.1	Paenibacillus amylolyticus GCA_030369595.1	NA	NA	NA	soil	rhizosphere	Germany	Germany	NA	rhizosphere	NA	Bacteria
GCA_030412135.1	in_group_added_str	Paenibacillus polymyxa	GCA_030412135.1	Paenibacillus polymyxa GCA_030412135.1	NA	NA	NA	soil	rhizosphere	Brazil: Iranduba, Manaus	Brazil	NA	rhizosphere	soil	pure culture
GCA_030412145.1	in_group_added_str	Paenibacillus polymyxa	GCA_030412145.1	Paenibacillus polymyxa GCA_030412145.1	NA	NA	NA	soil	rhizosphere	Brazil: Iranduba, Manaus	Brazil	NA	rhizosphere	soil	pure culture
GCA_030412155.1	in_group_added_str	Paenibacillus polymyxa	GCA_030412155.1	Paenibacillus polymyxa GCA_030412155.1	NA	NA	NA	soil	rhizosphere	Brazil: Iranduba, Manaus	Brazil	NA	rhizosphere	soil	pure culture
GCA_030412175.1	in_group_added_str	Paenibacillus polymyxa	GCA_030412175.1	Paenibacillus polymyxa GCA_030412175.1	NA	NA	NA	soil	rhizosphere	Brazil: Iranduba, Manaus	Brazil	NA	rhizosphere	soil	pure culture
GCA_030412235.1	in_group_added_str	Paenibacillus polymyxa	GCA_030412235.1	Paenibacillus polymyxa GCA_030412235.1	NA	NA	NA	soil	rhizosphere	Brazil: Iranduba, Manaus	Brazil	NA	rhizosphere	soil	pure culture
GCA_030412275.1	in_group_added_str	Paenibacillus polymyxa	GCA_030412275.1	Paenibacillus polymyxa GCA_030412275.1	NA	NA	NA	soil	rhizosphere	Brazil: Iranduba, Manaus	Brazil	NA	rhizosphere	soil	pure culture
GCA_030519515.1	in_group_added_str	Paenibacillus ehimensis	GCA_030519515.1	Paenibacillus ehimensis GCA_030519515.1	NA	NA	NA	soil	soil	Russia: South Urals	Russia	NA	forest soil	NA	cell culture
GCA_030676815.1	in_group_added_str	Paenibacillus ottowii	GCA_030676815.1	Paenibacillus ottowii GCA_030676815.1	NA	NA	NA	plant	seed	Brazil: MG, Sete Lagoas	Brazil	Seed	Seed	NA	organism
GCA_031082375.1	in_group_added_str	Paenibacillus polysaccharolyticus	GCA_031082375.1	Paenibacillus polysaccharolyticus GCA_031082375.1	NA	NA	NA	soil	soil	missing	missing	NA	agriculture soil	NA	NA
GCA_031344235.1	in_group_added_str	Paenibacillus larvae	GCA_031344235.1	Paenibacillus larvae GCA_031344235.1	NA	NA	NA	invertebrate	honey bee	Czech Republic: Pilsen	Czech Republic	Apis mellifera	NA	NA	NA
GCA_031344255.1	in_group_added_str	Paenibacillus larvae	GCA_031344255.1	Paenibacillus larvae GCA_031344255.1	NA	NA	NA	invertebrate	honey bee	Czech Republic: Pilsen	Czech Republic	Apis mellifera	NA	NA	NA
GCA_031344275.1	in_group_added_str	Paenibacillus larvae	GCA_031344275.1	Paenibacillus larvae GCA_031344275.1	NA	NA	NA	invertebrate	honey bee	Czech Republic: Pilsen	Czech Republic	Apis mellifera	NA	NA	NA
GCA_031344315.1	in_group_added_str	Paenibacillus larvae	GCA_031344315.1	Paenibacillus larvae GCA_031344315.1	NA	NA	NA	invertebrate	honey bee	Czech Republic: Pilsen	Czech Republic	Apis mellifera	NA	NA	NA
GCA_031344325.1	in_group_added_str	Paenibacillus larvae	GCA_031344325.1	Paenibacillus larvae GCA_031344325.1	NA	NA	NA	invertebrate	honey bee	Czech Republic: Pilsen	Czech Republic	Apis mellifera	NA	NA	NA
GCA_031583975.1	in_group_added_str	Paenibacillus taichungensis	GCA_031583975.1	Paenibacillus taichungensis GCA_031583975.1	NA	NA	NA	soil	soil	Tunisia	Tunisia	NA	soil	NA	cell culture
GCA_031923725.1	in_group_added_str	Paenibacillus larvae	GCA_031923725.1	Paenibacillus larvae GCA_031923725.1	NA	NA	NA	invertebrate	honey bee	Canada:Saskatchewan	Canada	Apis mellifera	NA	NA	cell culture
GCA_031923765.1	in_group_added_str	Paenibacillus larvae	GCA_031923765.1	Paenibacillus larvae GCA_031923765.1	NA	NA	NA	invertebrate	honey bee	Canada:Saskatchewan	Canada	Apis mellifera	NA	NA	cell culture
GCA_031923775.1	in_group_added_str	Paenibacillus larvae	GCA_031923775.1	Paenibacillus larvae GCA_031923775.1	NA	NA	NA	invertebrate	honey bee	Canada:Saskatchewan	Canada	Apis mellifera	NA	NA	cell culture
GCA_031923785.1	in_group_added_str	Paenibacillus larvae	GCA_031923785.1	Paenibacillus larvae GCA_031923785.1	NA	NA	NA	invertebrate	honey bee	Canada:Saskatchewan	Canada	Apis mellifera	NA	NA	cell culture
GCA_031923845.1	in_group_added_str	Paenibacillus larvae	GCA_031923845.1	Paenibacillus larvae GCA_031923845.1	NA	NA	NA	invertebrate	honey bee	Canada:Saskatchewan	Canada	Apis mellifera	NA	NA	cell culture
GCA_031923855.1	in_group_added_str	Paenibacillus larvae	GCA_031923855.1	Paenibacillus larvae GCA_031923855.1	NA	NA	NA	invertebrate	honey bee	Canada:Saskatchewan	Canada	Apis mellifera	NA	NA	cell culture
GCA_031924025.1	in_group_added_str	Paenibacillus larvae	GCA_031924025.1	Paenibacillus larvae GCA_031924025.1	NA	NA	NA	invertebrate	honey bee	Canada:Saskatchewan	Canada	Apis mellifera	NA	NA	cell culture
GCA_031924125.1	in_group_added_str	Paenibacillus larvae	GCA_031924125.1	Paenibacillus larvae GCA_031924125.1	NA	NA	NA	invertebrate	honey bee	Canada:Saskatchewan	Canada	Apis mellifera	NA	NA	cell culture
GCA_031924185.1	in_group_added_str	Paenibacillus larvae	GCA_031924185.1	Paenibacillus larvae GCA_031924185.1	NA	NA	NA	invertebrate	honey bee	Canada:Saskatchewan	Canada	Apis mellifera	NA	NA	cell culture
GCA_031924225.1	in_group_added_str	Paenibacillus larvae	GCA_031924225.1	Paenibacillus larvae GCA_031924225.1	NA	NA	NA	invertebrate	honey bee	Canada:Saskatchewan	Canada	Apis mellifera	NA	NA	cell culture
GCA_031924245.1	in_group_added_str	Paenibacillus larvae	GCA_031924245.1	Paenibacillus larvae GCA_031924245.1	NA	NA	NA	invertebrate	honey bee	Canada:Saskatchewan	Canada	Apis mellifera	NA	NA	cell culture
GCA_031924305.1	in_group_added_str	Paenibacillus larvae	GCA_031924305.1	Paenibacillus larvae GCA_031924305.1	NA	NA	NA	invertebrate	honey bee	Canada:Saskatchewan	Canada	Apis mellifera	NA	NA	cell culture
GCA_031924365.1	in_group_added_str	Paenibacillus larvae	GCA_031924365.1	Paenibacillus larvae GCA_031924365.1	NA	NA	NA	invertebrate	honey bee	Canada:Saskatchewan	Canada	Apis mellifera	NA	NA	cell culture
GCA_031924385.1	in_group_added_str	Paenibacillus larvae	GCA_031924385.1	Paenibacillus larvae GCA_031924385.1	NA	NA	NA	invertebrate	honey bee	Canada:Saskatchewan	Canada	Apis mellifera	NA	NA	cell culture
GCA_031924405.1	in_group_added_str	Paenibacillus larvae	GCA_031924405.1	Paenibacillus larvae GCA_031924405.1	NA	NA	NA	invertebrate	honey bee	Canada:Saskatchewan	Canada	Apis mellifera	NA	NA	cell culture
GCA_031924505.1	in_group_added_str	Paenibacillus larvae	GCA_031924505.1	Paenibacillus larvae GCA_031924505.1	NA	NA	NA	invertebrate	honey bee	Canada:Saskatchewan	Canada	Apis mellifera	NA	NA	cell culture
GCA_031924515.1	in_group_added_str	Paenibacillus larvae	GCA_031924515.1	Paenibacillus larvae GCA_031924515.1	NA	NA	NA	invertebrate	honey bee	Canada:Saskatchewan	Canada	Apis mellifera	NA	NA	cell culture
GCA_031924565.1	in_group_added_str	Paenibacillus larvae	GCA_031924565.1	Paenibacillus larvae GCA_031924565.1	NA	NA	NA	invertebrate	honey bee	Canada:Saskatchewan	Canada	Apis mellifera	NA	NA	cell culture
GCA_031924645.1	in_group_added_str	Paenibacillus larvae	GCA_031924645.1	Paenibacillus larvae GCA_031924645.1	NA	NA	NA	invertebrate	honey bee	Canada:Saskatchewan	Canada	Apis mellifera	NA	NA	cell culture
GCA_031949745.1	in_group_added_str	Paenibacillus larvae	GCA_031949745.1	Paenibacillus larvae GCA_031949745.1	NA	NA	NA	invertebrate	honey bee	Canada:Saskatchewan	Canada	Apis mellifera	NA	NA	cell culture
GCA_032465655.1	in_group_added_str	Paenibacillus barengoltzii	GCA_032465655.1	Paenibacillus barengoltzii GCA_032465655.1	NA	NA	NA	mammal GI	camel Rumen liquor	India: NRCC, Bikaner	India	Camelus dromedarius	Camel Rumen liquor	NA	pure culture
GCA_032710345.1	in_group_added_str	Paenibacillus larvae	GCA_032710345.1	Paenibacillus larvae GCA_032710345.1	NA	NA	NA	invertebrate	honey bee	Canada:Saskatchewan	Canada	Apis mellifera	NA	NA	cell culture
GCA_032911405.1	in_group_added_str	Paenibacillus larvae	GCA_032911405.1	Paenibacillus larvae GCA_032911405.1	NA	NA	NA	invertebrate	honey bee	Fiji	Fiji	Apis mellifera	Honeycomb	NA	cell culture
GCA_032911425.1	in_group_added_str	Paenibacillus larvae	GCA_032911425.1	Paenibacillus larvae GCA_032911425.1	NA	NA	NA	invertebrate	honey bee	Fiji	Fiji	Apis mellifera	Honeycomb	NA	cell culture
GCA_032911465.1	in_group_added_str	Paenibacillus larvae	GCA_032911465.1	Paenibacillus larvae GCA_032911465.1	NA	NA	NA	invertebrate	honey bee	Fiji	Fiji	Apis mellifera	Honeycomb	NA	cell culture
GCA_033439195.1	in_group_added_str	Paenibacillus polymyxa	GCA_033439195.1	Paenibacillus polymyxa GCA_033439195.1	NA	NA	NA	soil	rhizosphere soil of cucumber	China: Beiwang Village, Luolong District, Luoyang City, Henan Province	China	not provided	Healthy cucumber rhizosphere soil.	NA	soil
GCA_035726505.1	in_group_added_str	Paenibacillus anseongense	GCA_035726505.1	Paenibacillus anseongense GCA_035726505.1	NA	NA	NA	soil	soil	not collected	not collected	NA	soil	NA	cell culture
GCA_035803775.1	in_group_added_str	Paenibacillus larvae	GCA_035803775.1	Paenibacillus larvae GCA_035803775.1	NA	NA	NA	invertebrate	honey bee	not collected	not collected	honeybee	dead, powdery scale larvae	NA	cell culture
GCA_035804035.1	in_group_added_str	Paenibacillus alba	GCA_035804035.1	Paenibacillus alba GCA_035804035.1	NA	NA	NA	soil	soil	Canada: Grand Nord	Canada	NA	soil	NA	cell culture
GCA_035804095.1	in_group_added_str	Paenibacillus lautus	GCA_035804095.1	Paenibacillus lautus GCA_035804095.1	NA	NA	NA	NA	contaminant	not collected	not collected	NA	contaminant	NA	cell culture
GCA_035804115.1	in_group_added_str	Paenibacillus lautus	GCA_035804115.1	Paenibacillus lautus GCA_035804115.1	NA	NA	NA	soil	soil	not collected	not collected	NA	soil	NA	cell culture
GCA_035853635.1	in_group_added_str	Paenibacillus ottowii	GCA_035853635.1	Paenibacillus ottowii GCA_035853635.1	NA	NA	NA	soil	rhizosphere soil	Brazil	Brazil	NA	rhizosphere soil	NA	NA
GCA_036225525.1	in_group_added_str	Paenibacillus macerans	GCA_036225525.1	Paenibacillus macerans GCA_036225525.1	NA	NA	NA	plant	beets	not collected	not collected	NA	beets	NA	cell culture
GCA_036353075.1	in_group_added_str	Paenibacillus polymyxa	GCA_036353075.1	Paenibacillus polymyxa GCA_036353075.1	NA	NA	NA	invertebrate	termite	India: KRR Nagar, the Buffer zone of Meghamalai,Theni, Tamil Nadu	India	NA	Termitarium	NA	Whole organism
GCA_036353115.1	in_group_added_str	Paenibacillus polymyxa	GCA_036353115.1	Paenibacillus polymyxa GCA_036353115.1	NA	NA	NA	invertebrate	termite	India: KRR Nagar, the Buffer zone of Meghamalai,Theni, Tamil Nadu	India	NA	Termitarium	NA	Whole organism
GCA_036762955.1	in_group_added_str	Paenibacillus barengoltzii	GCA_036762955.1	Paenibacillus barengoltzii GCA_036762955.1	NA	NA	NA	mammal GI	animal gut	missing	missing	animal	gut	NA	NA
GCA_036894225.1	in_group_added_str	Paenibacillus amylolyticus	GCA_036894225.1	Paenibacillus amylolyticus GCA_036894225.1	NA	NA	NA	soil	soil	Canada: Quebec	Canada	NA	soil	NA	whole organism
GCA_036894235.1	in_group_added_str	Paenibacillus amylolyticus	GCA_036894235.1	Paenibacillus amylolyticus GCA_036894235.1	NA	NA	NA	freshwater	watering hole located in a wooded area	Canada: Quebec	Canada	NA	water	NA	whole organism
GCA_037026565.1	in_group_added_str	Paenibacillus polysaccharolyticus	GCA_037026565.1	Paenibacillus polysaccharolyticus GCA_037026565.1	NA	NA	NA	soil	soil	Canada: Qbec	Canada	Strongfield (durum wheat)	NA	[PO_0006001]	NA
GCA_037144455.1	in_group_added_str	Paenibacillus illinoisensis	GCA_037144455.1	Paenibacillus illinoisensis GCA_037144455.1	NA	NA	NA	invertebrate	mosquito	missing	missing	NA	mosquito	NA	cell culture
GCA_037152715.1	in_group_added_str	Paenibacillus illinoisensis	GCA_037152715.1	Paenibacillus illinoisensis GCA_037152715.1	NA	NA	NA	invertebrate	mosquito	missing	missing	NA	mosquito	NA	cell culture
GCA_037152775.1	in_group_added_str	Paenibacillus illinoisensis	GCA_037152775.1	Paenibacillus illinoisensis GCA_037152775.1	NA	NA	NA	invertebrate	mosquito	missing	missing	NA	mosquito	NA	cell culture
GCA_037333485.1	in_group_added_str	Paenibacillus glucanolyticus	GCA_037333485.1	Paenibacillus glucanolyticus GCA_037333485.1	NA	NA	NA	freshwater	Styx glacier	Antarctica	Antarctica	NA	Styx glacier	NA	cell culture
GCA_037907125.1	in_group_added_str	Paenibacillus larvae	GCA_037907125.1	Paenibacillus larvae GCA_037907125.1	NA	NA	NA	invertebrate	honey bee	not collected	not collected	honeybee	dead, powdery scale larvae	NA	cell culture
GCA_037965425.1	in_group_added_str	Paenibacillus glucanolyticus	GCA_037965425.1	Paenibacillus glucanolyticus GCA_037965425.1	NA	NA	NA	food retail	food, in process	not applicable	not applicable	NA	food, in process	NA	whole organism
GCA_037965655.1	in_group_added_str	Paenibacillus amylolyticus	GCA_037965655.1	Paenibacillus amylolyticus GCA_037965655.1	NA	NA	NA	diary product	milk	not applicable	not applicable	NA	raw milk	NA	whole organism
GCA_037969885.1	in_group_added_str	Paenibacillus amylolyticus	GCA_037969885.1	Paenibacillus amylolyticus GCA_037969885.1	NA	NA	NA	food retail	food	not applicable	not applicable	NA	food	NA	whole organism
GCA_037969905.1	in_group_added_str	Paenibacillus polysaccharolyticus	GCA_037969905.1	Paenibacillus polysaccharolyticus GCA_037969905.1	NA	NA	NA	diary product	milk	not applicable	not applicable	NA	heat treated 2% fat milk	NA	whole organism
GCA_037971845.1	in_group_added_str	Paenibacillus amylolyticus	GCA_037971845.1	Paenibacillus amylolyticus GCA_037971845.1	NA	NA	NA	diary product	milk	not applicable	not applicable	NA	heat treated 2% fat milk	NA	whole organism
GCA_037973995.1	in_group_added_str	Paenibacillus amylolyticus	GCA_037973995.1	Paenibacillus amylolyticus GCA_037973995.1	NA	NA	NA	diary product	milk	not applicable	not applicable	NA	heat treated 2% fat milk	NA	whole organism
GCA_037974265.1	in_group_added_str	Paenibacillus amylolyticus	GCA_037974265.1	Paenibacillus amylolyticus GCA_037974265.1	NA	NA	NA	diary product	milk	not applicable	not applicable	NA	heat treated 2% fat milk	NA	whole organism
GCA_037974935.1	in_group_added_str	Paenibacillus amylolyticus	GCA_037974935.1	Paenibacillus amylolyticus GCA_037974935.1	NA	NA	NA	diary product	milk	not applicable	not applicable	NA	heat treated 2% fat milk	NA	whole organism
GCA_037975155.1	in_group_added_str	Paenibacillus amylolyticus	GCA_037975155.1	Paenibacillus amylolyticus GCA_037975155.1	NA	NA	NA	diary product	milk	not applicable	not applicable	NA	heat treated 2% fat milk	NA	whole organism
GCA_037975265.1	in_group_added_str	Paenibacillus amylolyticus	GCA_037975265.1	Paenibacillus amylolyticus GCA_037975265.1	NA	NA	NA	diary product	milk	not applicable	not applicable	NA	Laboratory Heat Treated Raw Milk	NA	whole organism
GCA_037976585.1	in_group_added_str	Paenibacillus amylolyticus	GCA_037976585.1	Paenibacillus amylolyticus GCA_037976585.1	NA	NA	NA	farm environment	farm	not applicable	not applicable	NA	environment, farm	NA	whole organism
GCA_037977015.1	in_group_added_str	Paenibacillus amylolyticus	GCA_037977015.1	Paenibacillus amylolyticus GCA_037977015.1	NA	NA	NA	farm environment	animal feed	not applicable	not applicable	NA	animal feed, other	NA	whole organism
GCA_037979415.1	in_group_added_str	Paenibacillus amylolyticus	GCA_037979415.1	Paenibacillus amylolyticus GCA_037979415.1	NA	NA	NA	food retail	grain mix	not applicable	not applicable	NA	grain mix	NA	whole organism
GCA_037981725.1	in_group_added_str	Paenibacillus amylolyticus	GCA_037981725.1	Paenibacillus amylolyticus GCA_037981725.1	NA	NA	NA	diary product	milk	not applicable	not applicable	NA	raw milk	NA	whole organism
GCA_037993015.1	in_group_added_str	Paenibacillus amylolyticus	GCA_037993015.1	Paenibacillus amylolyticus GCA_037993015.1	NA	NA	NA	fermented product	cheese whey	not applicable	not applicable	NA	cheese whey	NA	whole organism
GCA_038000415.1	in_group_added_str	Paenibacillus amylolyticus	GCA_038000415.1	Paenibacillus amylolyticus GCA_038000415.1	NA	NA	NA	diary product	milk	not applicable	not applicable	NA	heat treated 2% fat milk	NA	whole organism
GCA_038002325.1	in_group_added_str	Paenibacillus macerans	GCA_038002325.1	Paenibacillus macerans GCA_038002325.1	NA	NA	NA	diary product	milk	not applicable	not applicable	NA	raw milk	NA	whole organism
GCA_038002385.1	in_group_added_str	Paenibacillus massiliensis subsp. massiliensis	GCA_038002385.1	Paenibacillus massiliensis subsp. massiliensis GCA_038002385.1	NA	NA	NA	plant	haylage	not applicable	not applicable	NA	haylage	NA	whole organism
GCA_038002545.1	in_group_added_str	Paenibacillus amylolyticus	GCA_038002545.1	Paenibacillus amylolyticus GCA_038002545.1	NA	NA	NA	built environment	HTST Pasteurization	not applicable	not applicable	NA	HTST Pasteurization	NA	whole organism
GCA_038002565.1	in_group_added_str	Paenibacillus polysaccharolyticus	GCA_038002565.1	Paenibacillus polysaccharolyticus GCA_038002565.1	NA	NA	NA	built environment	HTST Pasteurization	not applicable	not applicable	NA	HTST Pasteurization	NA	whole organism
GCA_038003195.1	in_group_added_str	Paenibacillus amylolyticus	GCA_038003195.1	Paenibacillus amylolyticus GCA_038003195.1	NA	NA	NA	diary product	milk	not applicable	not applicable	NA	Laboratory Heat Treated Raw Milk	NA	whole organism
GCA_038003225.1	in_group_added_str	Paenibacillus amylolyticus	GCA_038003225.1	Paenibacillus amylolyticus GCA_038003225.1	NA	NA	NA	diary product	milk	not applicable	not applicable	NA	Laboratory Heat Treated Raw Milk	NA	whole organism
GCA_038004485.1	in_group_added_str	Paenibacillus amylolyticus	GCA_038004485.1	Paenibacillus amylolyticus GCA_038004485.1	NA	NA	NA	diary product	milk	not applicable	not applicable	NA	heat treated 2% fat milk	NA	whole organism
GCA_038004565.1	in_group_added_str	Paenibacillus amylolyticus	GCA_038004565.1	Paenibacillus amylolyticus GCA_038004565.1	NA	NA	NA	diary product	milk	not applicable	not applicable	NA	heat treated 2% fat milk	NA	whole organism
GCA_038004645.1	in_group_added_str	Paenibacillus amylolyticus	GCA_038004645.1	Paenibacillus amylolyticus GCA_038004645.1	NA	NA	NA	diary product	milk	not applicable	not applicable	NA	Laboratory Heat Treated Raw Milk	NA	whole organism
GCA_038005125.1	in_group_added_str	Paenibacillus illinoisensis	GCA_038005125.1	Paenibacillus illinoisensis GCA_038005125.1	NA	NA	NA	built environment	HTST Pasteurization	not applicable	not applicable	NA	HTST Pasteurization	NA	whole organism
GCA_038005525.1	in_group_added_str	Paenibacillus anaericanus	GCA_038005525.1	Paenibacillus anaericanus GCA_038005525.1	NA	NA	NA	farm environment	farm	not applicable	not applicable	NA	dairy farm environment	NA	whole organism
GCA_038007325.1	in_group_added_str	Paenibacillus macerans	GCA_038007325.1	Paenibacillus macerans GCA_038007325.1	NA	NA	NA	food retail	food, in process	not applicable	not applicable	NA	food, in process	NA	whole organism
GCA_038008055.1	in_group_added_str	Paenibacillus macerans	GCA_038008055.1	Paenibacillus macerans GCA_038008055.1	NA	NA	NA	diary product	milk	not applicable	not applicable	NA	heat treated 2% fat milk	NA	whole organism
GCA_038008995.1	in_group_added_str	Paenibacillus polymyxa	GCA_038008995.1	Paenibacillus polymyxa GCA_038008995.1	NA	NA	NA	diary product	milk	not applicable	not applicable	NA	Skim milk CLT - Liquid (WIP)	NA	whole organism
GCA_038020215.1	in_group_added_str	Paenibacillus taichungensis	GCA_038020215.1	Paenibacillus taichungensis GCA_038020215.1	NA	NA	NA	diary product	milk	not applicable	not applicable	NA	raw milk	NA	whole organism
GCA_038050215.1	in_group_added_str	Paenibacillus amylolyticus	GCA_038050215.1	Paenibacillus amylolyticus GCA_038050215.1	NA	NA	NA	food retail	food, in process	not applicable	not applicable	NA	food, in process	NA	whole organism
GCA_039832045.1	in_group_added_str	Paenibacillus amylolyticus	GCA_039832045.1	Paenibacillus amylolyticus GCA_039832045.1	NA	NA	NA	mammal GI	cecum lumen of Urocitellus parryii	USA: Alaska, Atigun pass	USA	Urocitellus parryii	NA	Cecum lumen	NA
GCA_040513715.1	in_group_added_str	Paenibacillus amylolyticus	GCA_040513715.1	Paenibacillus amylolyticus GCA_040513715.1	NA	NA	NA	soil	soil	Poland: Lodzkie	Poland	NA	maize field	NA	environmental isolate
GCA_040719345.1	in_group_added_str	Paenibacillus illinoisensis	GCA_040719345.1	Paenibacillus illinoisensis GCA_040719345.1	NA	NA	NA	mammal GI	cecum lumen of Urocitellus parryii	USA: Alaska, Atigun pass	USA	Urocitellus parryii	NA	Cecum lumen	NA
GCA_040946265.1	in_group_added_str	Paenibacillus glucanolyticus	GCA_040946265.1	Paenibacillus glucanolyticus GCA_040946265.1	NA	NA	NA	human skin	dorsal skin	USA: Wisconsin, Madison	USA	Skin	Dorsal	NA	Bacterial Culture
GCA_041888775.1	in_group_added_str	Paenibacillus thiaminolyticus	GCA_041888775.1	Paenibacillus thiaminolyticus GCA_041888775.1	NA	NA	NA	sediment	sediment	Thailand: Tha Sala disctrict, Nakhon Si Thammarat province	Thailand	NA	mangrove sediment	ENVO:00002160	NA
GCA_900454525.1	in_group_added_str	Paenibacillus polymyxa	GCA_900454525.1	Paenibacillus polymyxa GCA_900454525.1	NA	NA	NA	NA	NA	NA	NA	not available	not available: to be reported later	NA	NA
GCA_900454545.1	in_group_added_str	Paenibacillus polymyxa	GCA_900454545.1	Paenibacillus polymyxa GCA_900454545.1	NA	NA	NA	NA	NA	NA	NA	not available	not available: to be reported later	NA	NA
GCA_900454555.1	in_group_added_str	Paenibacillus thiaminolyticus	GCA_900454555.1	Paenibacillus thiaminolyticus GCA_900454555.1	NA	NA	NA	mammal GI	ovine rumen	NA	NA	Ovine	rumen	NA	NA
GCA_902374655.1	in_group_added_str	Paenibacillus senegalensis	GCA_902374655.1	Paenibacillus senegalensis GCA_902374655.1	NA	NA	NA	human GI	human gut	not provided	not provided	NA	human gut	NA	NA
GCA_902375655.1	in_group_added_str	Paenibacillus ihumii	GCA_902375655.1	Paenibacillus ihumii GCA_902375655.1	NA	NA	NA	human GI	human gut	not provided	not provided	NA	human gut	NA	NA
GCA_902387705.1	in_group_added_str	Paenibacillus thiaminolyticus	GCA_902387705.1	Paenibacillus thiaminolyticus GCA_902387705.1	NA	NA	NA	human GI	human gut	Japan	Japan	NA	human gut	NA	NA
GCA_902399875.1	in_group_added_str	Paenibacillus polymyxa	GCA_902399875.1	Paenibacillus polymyxa GCA_902399875.1	NA	NA	NA	human GI	human gut	China	China	NA	human gut	NA	NA
GCA_000257605.1	in_group_added_str	Pseudomonas mercuritolerans	GCA_000257605.1	Pseudomonas mercuritolerans GCA_000257605.1	NA	NA	NA	plant	wheat	India: Bhawanipur of Uttar Pradesh	India	wheat	NA	NA	NA
GCA_000282775.1	in_group_added_str	Pseudomonas zeshuii	GCA_000282775.1	Pseudomonas zeshuii GCA_000282775.1	NA	NA	NA	soil	soil	China: Shanghai	China	NA	soil	NA	NA
GCA_000292775.1	in_group_added_str	Pseudomonas asiatica	GCA_000292775.1	Pseudomonas asiatica GCA_000292775.1	NA	NA	NA	soil	sugarcane rhizosphere (soil)	India	India	NA	sugarcane rhizosphere (soil)	NA	NA
GCA_000325725.1	in_group_added_str	Pseudomonas asiatica	GCA_000325725.1	Pseudomonas asiatica GCA_000325725.1	NA	NA	NA	human infection	Homo sapiens	NA	NA	Homo sapiens	NA	NA	NA
GCA_000416155.1	in_group_added_str	Pseudomonas psychrophila	GCA_000416155.1	Pseudomonas psychrophila GCA_000416155.1	NA	NA	NA	soil	hyporheic zone of the Clark Fork River	USA	USA	NA	hyporheic zone of the Clark Fork River	NA	NA
GCA_000474765.1	in_group_added_str	Pseudomonas piscis	GCA_000474765.1	Pseudomonas piscis GCA_000474765.1	NA	NA	NA	sediment	mangrove	Brazil: Sao Paulo	Brazil	NA	mangrove	NA	NA
GCA_000512275.1	in_group_added_str	Pseudomonas mercuritolerans	GCA_000512275.1	Pseudomonas mercuritolerans GCA_000512275.1	NA	NA	NA	wastewater	wastewater treatment	USA: ID,Moscow	USA	NA	wastewater treatment	NA	NA
GCA_000691565.1	in_group_added_str	Pseudomonas asiatica	GCA_000691565.1	Pseudomonas asiatica GCA_000691565.1	NA	NA	NA	soil	soil	China	China	NA	soil	NA	NA
GCA_000725445.1	in_group_added_str	Pseudomonas humi	GCA_000725445.1	Pseudomonas humi GCA_000725445.1	NA	NA	NA	freshwater	groundwater	Australia	Australia	NA	water	ground water	NA
GCA_000733615.1	in_group_added_str	Pseudomonas nitritireducens	GCA_000733615.1	Pseudomonas nitritireducens GCA_000733615.1	NA	NA	NA	sediment	Aerobic fed-batch lab bioreactor, inoculated from river sediment microbial communities and fed with benzalkonium chloride	USA	USA	NA	Aerobic fed-batch lab bioreactor, inoculated from river sediment microbial communities and fed with benzalkonium chloride	NA	NA
GCA_000733635.1	in_group_added_str	Pseudomonas nitritireducens	GCA_000733635.1	Pseudomonas nitritireducens GCA_000733635.1	NA	NA	NA	sediment	Aerobic fed-batch lab bioreactor, inoculated from river sediment microbial communities and fed with benzalkonium chloride plus dextrin/peptone	USA	USA	NA	Aerobic fed-batch lab bioreactor, inoculated from river sediment microbial communities and fed with benzalkonium chloride plus dextrin/peptone	NA	NA
GCA_000764405.1	in_group_added_str	Pseudomonas asiatica	GCA_000764405.1	Pseudomonas asiatica GCA_000764405.1	NA	NA	NA	soil	soil	India: Tamilnadu, Ottanchathiram	India	NA	soil	Soil	NA
GCA_000807755.1	in_group_added_str	Pseudomonas nitritireducens	GCA_000807755.1	Pseudomonas nitritireducens GCA_000807755.1	NA	NA	NA	soil	oil-contaminated soil	Saudi Arabia: Abu Ali Island	Saudi Arabia	NA	oil-contaminated soil	NA	cell culture
GCA_000812405.1	in_group_added_str	Pseudomonas humi	GCA_000812405.1	Pseudomonas humi GCA_000812405.1	NA	NA	NA	laboratory contaminant	phenol treatment bioreactors	China: Dalian	China	NA	phenol treatment bioreactors	NA	cell culture from single colony
GCA_000814065.1	in_group_added_str	Pseudomonas asiatica	GCA_000814065.1	Pseudomonas asiatica GCA_000814065.1	NA	NA	NA	soil	soil	India: Mumbai	India	NA	NA	Soil	NA
GCA_000831585.1	in_group_added_str	Pseudomonas asiatica	GCA_000831585.1	Pseudomonas asiatica GCA_000831585.1	NA	NA	NA	soil	soil	China: Wuhan	China	NA	NA	soil	NA
GCA_000987155.1	in_group_added_str	Pseudomonas asiatica	GCA_000987155.1	Pseudomonas asiatica GCA_000987155.1	NA	NA	NA	soil	soil	India	India	NA	soil	NA	microorganism
GCA_001027965.1	in_group_added_str	Pseudomonas asiatica	GCA_001027965.1	Pseudomonas asiatica GCA_001027965.1	NA	NA	NA	built environment	pharmaceutical waste dumpsite	India:Maharashtra	India	NA	Pharmaceutical waste dumpsite	NA	Cell culture
GCA_001043005.1	in_group_added_str	Pseudomonas psychrophila	GCA_001043005.1	Pseudomonas psychrophila GCA_001043005.1	NA	NA	NA	food container	coldroom for food storage	Japan	Japan	NA	coldroom for food storage	NA	pure bacterial culture
GCA_001187875.1	in_group_added_str	Pseudomonas coleopterorum	GCA_001187875.1	Pseudomonas coleopterorum GCA_001187875.1	NA	NA	NA	plant	internal stem tissue	USA: Rochester, New York	USA	Toxicodendron radicans	internal stem tissue	NA	cell culture
GCA_001269545.1	in_group_added_str	Pseudomonas piscis	GCA_001269545.1	Pseudomonas piscis GCA_001269545.1	NA	NA	NA	plant	red cocoyam roots	Cameroon: Bokwai, South West Province	Cameroon	Xanthosoma sagittifolium	red cocoyam roots	NA	cell culture
GCA_001269815.1	in_group_added_str	Pseudomonas rustica	GCA_001269815.1	Pseudomonas rustica GCA_001269815.1	NA	NA	NA	invertebrate	Porcellio scaber(woodlouse)	Switzerland	Switzerland	Porcellio scaber (Woodlouse)	NA	NA	cell culture
GCA_001269845.1	in_group_added_str	Pseudomonas antarctica	GCA_001269845.1	Pseudomonas antarctica GCA_001269845.1	NA	NA	NA	wastewater	pre-fiter water-work	United Kingdom	United Kingdom	NA	pre-filter water-work	NA	cell culture
GCA_001306495.1	in_group_added_str	Pseudomonas asiatica	GCA_001306495.1	Pseudomonas asiatica GCA_001306495.1	NA	NA	NA	human infection	in-patient	France: Besancon	France	Homo sapiens	NA	in-patient	NA
GCA_001320045.1	in_group_added_str	Pseudomonas palmensis	GCA_001320045.1	Pseudomonas palmensis GCA_001320045.1	NA	NA	NA	human infection	Homo sapiens	Japan	Japan	Homo sapiens	NA	NA	NA
GCA_001320485.1	in_group_added_str	Pseudomonas urethralis	GCA_001320485.1	Pseudomonas urethralis GCA_001320485.1	NA	NA	NA	human infection	sputum	Japan: Hiroshima	Japan	Homo sapiens	NA	sputum	NA
GCA_001320525.1	in_group_added_str	Pseudomonas ceruminis	GCA_001320525.1	Pseudomonas ceruminis GCA_001320525.1	NA	NA	NA	human infection	bronchial lavage fluid	Japan: Kanagawa	Japan	Homo sapiens	NA	bronchial lavage fluid	NA
GCA_001320705.1	in_group_added_str	Pseudomonas nitritireducens	GCA_001320705.1	Pseudomonas nitritireducens GCA_001320705.1	NA	NA	NA	human infection	pharyngeal swab	Japan: Fukui	Japan	Homo sapiens	NA	pharyngeal swab	NA
GCA_001423155.1	in_group_added_str	Pseudomonas ovata	GCA_001423155.1	Pseudomonas ovata GCA_001423155.1	NA	NA	NA	plant	leaf	Switzerland:Zurich	Switzerland	NA	NA	leaf	NA
GCA_001423465.1	in_group_added_str	Pseudomonas coleopterorum	GCA_001423465.1	Pseudomonas coleopterorum GCA_001423465.1	NA	NA	NA	plant	leaf	Switzerland:Zurich	Switzerland	NA	NA	leaf	NA
GCA_001425545.1	in_group_added_str	Pseudomonas mercuritolerans	GCA_001425545.1	Pseudomonas mercuritolerans GCA_001425545.1	NA	NA	NA	plant	leaf	Switzerland:Zurich	Switzerland	NA	NA	leaf	NA
GCA_001446495.1	in_group_added_str	Pseudomonas humi	GCA_001446495.1	Pseudomonas humi GCA_001446495.1	NA	NA	NA	Animal GI	feces	USA: New Mexico	USA	NA	feces	NA	pure culture
GCA_001446995.1	in_group_added_str	Pseudomonas humi	GCA_001446995.1	Pseudomonas humi GCA_001446995.1	NA	NA	NA	Animal GI	feces	USA: New Mexico	USA	NA	feces	NA	pure culture
GCA_001465445.1	in_group_added_str	Pseudomonas humi	GCA_001465445.1	Pseudomonas humi GCA_001465445.1	NA	NA	NA	soil	soil	USA: Minnesota	USA	NA	soil	NA	pure culture
GCA_001467305.1	in_group_added_str	Pseudomonas palmensis	GCA_001467305.1	Pseudomonas palmensis GCA_001467305.1	NA	NA	NA	plant	Actinidia	New Zealand	New Zealand	Actinidia	NA	NA	Bacteria
GCA_001571445.1	in_group_added_str	Pseudomonas asiatica	GCA_001571445.1	Pseudomonas asiatica GCA_001571445.1	NA	NA	NA	wastewater	waste water	Canada: Winnipeg	Canada	None	wastewater	NA	NA
GCA_001586155.1	in_group_added_str	Pseudomonas humi	GCA_001586155.1	Pseudomonas humi GCA_001586155.1	NA	NA	NA	plant	phyllosphere material	Switzerland: Zurich area	Switzerland	phyllosphere	phyllosphere material	NA	phyllosphere material
GCA_001586765.1	in_group_added_str	Pseudomonas asiatica	GCA_001586765.1	Pseudomonas asiatica GCA_001586765.1	NA	NA	NA	human infection	Homo sapiens	USA	USA	Homo sapiens	NA	NA	NA
GCA_001641325.1	in_group_added_str	Pseudomonas antarctica	GCA_001641325.1	Pseudomonas antarctica GCA_001641325.1	NA	NA	NA	freshwater	snow	Svalbard	Svalbard	NA	Snow	NA	Whole organism
GCA_001654435.1	in_group_added_str	Pseudomonas humi	GCA_001654435.1	Pseudomonas humi GCA_001654435.1	NA	NA	NA	sludge	sludge	China	China	NA	sludge	NA	monosample
GCA_001655595.1	in_group_added_str	Pseudomonas glycinae	GCA_001655595.1	Pseudomonas glycinae GCA_001655595.1	NA	NA	NA	plant	plant root	South Korea: Daecheong	South Korea	Erigeron canadensis	plant root	NA	Bacteria pure culture
GCA_001669755.1	in_group_added_str	Pseudomonas humi	GCA_001669755.1	Pseudomonas humi GCA_001669755.1	NA	NA	NA	organic soil	indian agricultural soil	India	India	NA	Indian agricultural soil	NA	single cell
GCA_001672555.2	in_group_added_str	Pseudomonas nitritireducens	GCA_001672555.2	Pseudomonas nitritireducens GCA_001672555.2	NA	NA	NA	human infection	sputum	USA: Michigan	USA	Sputum	The University of Michigan hospital	NA	cell culture
GCA_001675465.2	in_group_added_str	Pseudomonas nitritireducens	GCA_001675465.2	Pseudomonas nitritireducens GCA_001675465.2	NA	NA	NA	human infection	Homo sapiens	USA: Michigan	USA	Homo sapiens	NA	NA	cell culture
GCA_001838695.1	in_group_added_str	Pseudomonas humi	GCA_001838695.1	Pseudomonas humi GCA_001838695.1	NA	NA	NA	human infection	urinary tract	NA	NA	Homo sapiens	urinary tract	NA	NA
GCA_001896125.1	in_group_added_str	Pseudomonas mercuritolerans	GCA_001896125.1	Pseudomonas mercuritolerans GCA_001896125.1	NA	NA	NA	plant	seagrass leaf	USA: Bodega Bay, California	USA	NA	Seagrass leaf	NA	culture
GCA_001901345.1	in_group_added_str	Pseudomonas versuta	GCA_001901345.1	Pseudomonas versuta GCA_001901345.1	NA	NA	NA	soil	soil	Antarctica: Anchorage Island	Antarctica	NA	NA	soil	NA
GCA_001901355.1	in_group_added_str	Pseudomonas versuta	GCA_001901355.1	Pseudomonas versuta GCA_001901355.1	NA	NA	NA	soil	soil	Antarctica: Anchorage Island	Antarctica	NA	NA	soil	NA
GCA_001908395.1	in_group_added_str	Pseudomonas asiatica	GCA_001908395.1	Pseudomonas asiatica GCA_001908395.1	NA	NA	NA	soil	mercury contaminated soil	Mozambique: Munhena	Mozambique	NA	mercury contaminated soil	NA	whole organism
GCA_002018915.1	in_group_added_str	Pseudomonas palmensis	GCA_002018915.1	Pseudomonas palmensis GCA_002018915.1	NA	NA	NA	built environment	meat processing facility	Norway	Norway	NA	meat processing facility	NA	whole organism
GCA_002022325.1	in_group_added_str	Pseudomonas antarctica	GCA_002022325.1	Pseudomonas antarctica GCA_002022325.1	NA	NA	NA	soil	rhizosphere	USA: Hyslop Research Farm, OSU Benton Co., OR	USA	Poa	rhizosphere	NA	cell culture
GCA_002037565.1	in_group_added_str	Pseudomonas sihuiensis	GCA_002037565.1	Pseudomonas sihuiensis GCA_002037565.1	NA	NA	NA	freshwater	Coisolated with amoeba LPG3, from freshwater residential lily pond	USA: California	USA	NA	Coisolated with amoeba LPG3, from freshwater residential lily pond	NA	bacterial culture
GCA_002091595.1	in_group_added_str	Pseudomonas antarctica	GCA_002091595.1	Pseudomonas antarctica GCA_002091595.1	NA	NA	NA	built environment	tank	United Kingdom	United Kingdom	NA	NA	tank	NA
GCA_002112305.1	in_group_added_str	Pseudomonas glycinae	GCA_002112305.1	Pseudomonas glycinae GCA_002112305.1	NA	NA	NA	soil	rhizosphere soil from sugare cane field	Brazil	Brazil	NA	rhizosphere soil from sugare cane field	rhizosphere soil	NA
GCA_002112315.1	in_group_added_str	Pseudomonas kribbensis	GCA_002112315.1	Pseudomonas kribbensis GCA_002112315.1	NA	NA	NA	soil	rhizosphere soil from sugare cane field	Brazil	Brazil	NA	rhizosphere soil from sugare cane field	rhizosphere soil	NA
GCA_002112345.1	in_group_added_str	Pseudomonas kribbensis	GCA_002112345.1	Pseudomonas kribbensis GCA_002112345.1	NA	NA	NA	soil	rhizosphere soil from sugare cane field	Brazil	Brazil	NA	rhizosphere soil from sugare cane field	rhizosphere soil	NA
GCA_002112445.1	in_group_added_str	Pseudomonas kribbensis	GCA_002112445.1	Pseudomonas kribbensis GCA_002112445.1	NA	NA	NA	soil	rhizosphere soil from sugare cane field	Brazil	Brazil	NA	rhizosphere soil from sugare cane field	rhizosphere soil	NA
GCA_002112485.1	in_group_added_str	Pseudomonas kribbensis	GCA_002112485.1	Pseudomonas kribbensis GCA_002112485.1	NA	NA	NA	soil	rhizosphere soil from sugare cane field	Brazil	Brazil	NA	rhizosphere soil from sugare cane field	rhizosphere soil	NA
GCA_002112545.1	in_group_added_str	Pseudomonas piscis	GCA_002112545.1	Pseudomonas piscis GCA_002112545.1	NA	NA	NA	soil	rhizosphere soil from sugare cane field	Brazil	Brazil	NA	rhizosphere soil from sugare cane field	rhizosphere soil	NA
GCA_002112575.1	in_group_added_str	Pseudomonas glycinae	GCA_002112575.1	Pseudomonas glycinae GCA_002112575.1	NA	NA	NA	soil	rhizosphere soil from sugare cane field	Brazil	Brazil	NA	rhizosphere soil from sugare cane field	rhizosphere soil	NA
GCA_002112605.1	in_group_added_str	Pseudomonas kribbensis	GCA_002112605.1	Pseudomonas kribbensis GCA_002112605.1	NA	NA	NA	soil	rhizosphere soil from sugare cane field	Brazil	Brazil	NA	rhizosphere soil from sugare cane field	rhizosphere soil	NA
GCA_002112685.1	in_group_added_str	Pseudomonas glycinae	GCA_002112685.1	Pseudomonas glycinae GCA_002112685.1	NA	NA	NA	soil	rhizosphere soil from sugare cane field	Brazil	Brazil	NA	rhizosphere soil from sugare cane field	rhizosphere soil	NA
GCA_002112765.1	in_group_added_str	Pseudomonas piscis	GCA_002112765.1	Pseudomonas piscis GCA_002112765.1	NA	NA	NA	soil	bulk soil from sugarcane field	Brazil	Brazil	NA	bulk soil from sugarcane field	bulk soil	NA
GCA_002112825.1	in_group_added_str	Pseudomonas asiatica	GCA_002112825.1	Pseudomonas asiatica GCA_002112825.1	NA	NA	NA	soil	bulk soil from sugarcane field	Brazil	Brazil	NA	bulk soil from sugarcane field	bulk soil	NA
GCA_002112835.1	in_group_added_str	Pseudomonas fitomaticsae	GCA_002112835.1	Pseudomonas fitomaticsae GCA_002112835.1	NA	NA	NA	soil	bulk soil from sugarcane field	Brazil	Brazil	NA	bulk soil from sugarcane field	bulk soil	NA
GCA_002112855.1	in_group_added_str	Pseudomonas glycinae	GCA_002112855.1	Pseudomonas glycinae GCA_002112855.1	NA	NA	NA	soil	bulk soil from sugarcane field	Brazil	Brazil	NA	bulk soil from sugarcane field	bulk soil	NA
GCA_002112885.1	in_group_added_str	Pseudomonas fitomaticsae	GCA_002112885.1	Pseudomonas fitomaticsae GCA_002112885.1	NA	NA	NA	soil	bulk soil from sugarcane field	Brazil	Brazil	NA	bulk soil from sugarcane field	bulk soil	NA
GCA_002112905.1	in_group_added_str	Pseudomonas fitomaticsae	GCA_002112905.1	Pseudomonas fitomaticsae GCA_002112905.1	NA	NA	NA	soil	bulk soil from sugarcane field	Brazil	Brazil	NA	bulk soil from sugarcane field	bulk soil	NA
GCA_002112915.1	in_group_added_str	Pseudomonas glycinae	GCA_002112915.1	Pseudomonas glycinae GCA_002112915.1	NA	NA	NA	soil	bulk soil from sugarcane field	Brazil	Brazil	NA	bulk soil from sugarcane field	bulk soil	NA
GCA_002112925.1	in_group_added_str	Pseudomonas glycinae	GCA_002112925.1	Pseudomonas glycinae GCA_002112925.1	NA	NA	NA	soil	bulk soil from sugarcane field	Brazil	Brazil	NA	bulk soil from sugarcane field	bulk soil	NA
GCA_002112965.1	in_group_added_str	Pseudomonas fitomaticsae	GCA_002112965.1	Pseudomonas fitomaticsae GCA_002112965.1	NA	NA	NA	soil	bulk soil from sugarcane field	Brazil	Brazil	NA	bulk soil from sugarcane field	bulk soil	NA
GCA_002112985.1	in_group_added_str	Pseudomonas glycinae	GCA_002112985.1	Pseudomonas glycinae GCA_002112985.1	NA	NA	NA	soil	bulk soil from sugarcane field	Brazil	Brazil	NA	bulk soil from sugarcane field	bulk soil	NA
GCA_002112995.1	in_group_added_str	Pseudomonas glycinae	GCA_002112995.1	Pseudomonas glycinae GCA_002112995.1	NA	NA	NA	soil	bulk soil from sugarcane field	Brazil	Brazil	NA	bulk soil from sugarcane field	bulk soil	NA
GCA_002113055.1	in_group_added_str	Pseudomonas glycinae	GCA_002113055.1	Pseudomonas glycinae GCA_002113055.1	NA	NA	NA	soil	bulk soil from sugarcane field	Brazil	Brazil	NA	bulk soil from sugarcane field	bulk soil	NA
GCA_002113085.1	in_group_added_str	Pseudomonas asiatica	GCA_002113085.1	Pseudomonas asiatica GCA_002113085.1	NA	NA	NA	soil	bulk soil from sugarcane field	Brazil	Brazil	NA	bulk soil from sugarcane field	bulk soil	NA
GCA_002113105.1	in_group_added_str	Pseudomonas asiatica	GCA_002113105.1	Pseudomonas asiatica GCA_002113105.1	NA	NA	NA	soil	bulk soil from sugarcane field	Brazil	Brazil	NA	bulk soil from sugarcane field	bulk soil	NA
GCA_002113125.1	in_group_added_str	Pseudomonas glycinae	GCA_002113125.1	Pseudomonas glycinae GCA_002113125.1	NA	NA	NA	soil	bulk soil from sugarcane field	Brazil	Brazil	NA	bulk soil from sugarcane field	bulk soil	NA
GCA_002113135.1	in_group_added_str	Pseudomonas glycinae	GCA_002113135.1	Pseudomonas glycinae GCA_002113135.1	NA	NA	NA	soil	bulk soil from sugarcane field	Brazil	Brazil	NA	bulk soil from sugarcane field	bulk soil	NA
GCA_002113205.1	in_group_added_str	Pseudomonas glycinae	GCA_002113205.1	Pseudomonas glycinae GCA_002113205.1	NA	NA	NA	soil	bulk soil from sugarcane field	Brazil	Brazil	NA	bulk soil from sugarcane field	bulk soil	NA
GCA_002113245.1	in_group_added_str	Pseudomonas asiatica	GCA_002113245.1	Pseudomonas asiatica GCA_002113245.1	NA	NA	NA	soil	bulk soil from sugarcane field	Brazil	Brazil	NA	bulk soil from sugarcane field	bulk soil	NA
GCA_002113255.1	in_group_added_str	Pseudomonas asiatica	GCA_002113255.1	Pseudomonas asiatica GCA_002113255.1	NA	NA	NA	soil	bulk soil from sugarcane field	Brazil	Brazil	NA	bulk soil from sugarcane field	bulk soil	NA
GCA_002113295.1	in_group_added_str	Pseudomonas asiatica	GCA_002113295.1	Pseudomonas asiatica GCA_002113295.1	NA	NA	NA	soil	bulk soil from sugarcane field	Brazil	Brazil	NA	bulk soil from sugarcane field	bulk soil	NA
GCA_002113425.1	in_group_added_str	Pseudomonas kribbensis	GCA_002113425.1	Pseudomonas kribbensis GCA_002113425.1	NA	NA	NA	soil	rhizosphere soil from sugare cane field	Brazil	Brazil	NA	rhizosphere soil from sugare cane field	rhizosphere soil	NA
GCA_002113465.1	in_group_added_str	Pseudomonas glycinae	GCA_002113465.1	Pseudomonas glycinae GCA_002113465.1	NA	NA	NA	soil	rhizosphere soil from sugare cane field	Brazil	Brazil	NA	rhizosphere soil from sugare cane field	rhizosphere soil	NA
GCA_002113565.1	in_group_added_str	Pseudomonas asiatica	GCA_002113565.1	Pseudomonas asiatica GCA_002113565.1	NA	NA	NA	soil	bulk soil from sugarcane field	Brazil	Brazil	NA	bulk soil from sugarcane field	bulk soil	NA
GCA_002113575.1	in_group_added_str	Pseudomonas asiatica	GCA_002113575.1	Pseudomonas asiatica GCA_002113575.1	NA	NA	NA	soil	bulk soil from sugarcane field	Brazil	Brazil	NA	bulk soil from sugarcane field	bulk soil	NA
GCA_002113625.1	in_group_added_str	Pseudomonas glycinae	GCA_002113625.1	Pseudomonas glycinae GCA_002113625.1	NA	NA	NA	soil	bulk soil from sugarcane field	Brazil	Brazil	NA	bulk soil from sugarcane field	bulk soil	NA
GCA_002113655.1	in_group_added_str	Pseudomonas glycinae	GCA_002113655.1	Pseudomonas glycinae GCA_002113655.1	NA	NA	NA	soil	bulk soil from sugarcane field	Brazil	Brazil	NA	bulk soil from sugarcane field	bulk soil	NA
GCA_002113705.1	in_group_added_str	Pseudomonas glycinae	GCA_002113705.1	Pseudomonas glycinae GCA_002113705.1	NA	NA	NA	soil	bulk soil from sugarcane field	Brazil	Brazil	NA	bulk soil from sugarcane field	bulk soil	NA
GCA_002113725.1	in_group_added_str	Pseudomonas asiatica	GCA_002113725.1	Pseudomonas asiatica GCA_002113725.1	NA	NA	NA	soil	bulk soil from sugarcane field	Brazil	Brazil	NA	bulk soil from sugarcane field	bulk soil	NA
GCA_002113735.1	in_group_added_str	Pseudomonas glycinae	GCA_002113735.1	Pseudomonas glycinae GCA_002113735.1	NA	NA	NA	soil	bulk soil from sugarcane field	Brazil	Brazil	NA	bulk soil from sugarcane field	bulk soil	NA
GCA_002113765.1	in_group_added_str	Pseudomonas glycinae	GCA_002113765.1	Pseudomonas glycinae GCA_002113765.1	NA	NA	NA	soil	bulk soil from sugarcane field	Brazil	Brazil	NA	bulk soil from sugarcane field	bulk soil	NA
GCA_002113785.1	in_group_added_str	Pseudomonas asiatica	GCA_002113785.1	Pseudomonas asiatica GCA_002113785.1	NA	NA	NA	soil	bulk soil from sugarcane field	Brazil	Brazil	NA	bulk soil from sugarcane field	bulk soil	NA
GCA_002157495.1	in_group_added_str	Pseudomonas palmensis	GCA_002157495.1	Pseudomonas palmensis GCA_002157495.1	NA	NA	NA	organic soil	agricultural soil	France: Rabion, Noyant	France	NA	agricultural soil	NA	pure culture
GCA_002234375.1	in_group_added_str	Pseudomonas fluvialis	GCA_002234375.1	Pseudomonas fluvialis GCA_002234375.1	NA	NA	NA	sediment	sediment	India: Allahabad	India	NA	sediment	sediment	NA
GCA_002307455.1	in_group_added_str	Pseudomonas asiatica	GCA_002307455.1	Pseudomonas asiatica GCA_002307455.1	NA	NA	NA	human infection	spleen	China	China	septicemia	spleen	NA	NA
GCA_002753995.1	in_group_added_str	Pseudomonas defluvii	GCA_002753995.1	Pseudomonas defluvii GCA_002753995.1	NA	NA	NA	freshwater	water	China	China	NA	water	NA	whole organism
GCA_002759075.1	in_group_added_str	Pseudomonas urethralis	GCA_002759075.1	Pseudomonas urethralis GCA_002759075.1	NA	NA	NA	plant	pantanal	Brazil: Mato Grosso	Brazil	Inner root	Pantanal	NA	tissue sample
GCA_002797475.1	in_group_added_str	Pseudomonas asiatica	GCA_002797475.1	Pseudomonas asiatica GCA_002797475.1	NA	NA	NA	freshwater	river water	India	India	NA	river water	NA	Whole genome
GCA_002806685.1	in_group_added_str	Pseudomonas palmensis	GCA_002806685.1	Pseudomonas palmensis GCA_002806685.1	NA	NA	NA	soil	soil	China	China	NA	soil	NA	cell culture
GCA_002858645.1	in_group_added_str	Pseudomonas asiatica	GCA_002858645.1	Pseudomonas asiatica GCA_002858645.1	NA	NA	NA	human infection	endotracheal tube secretions	Portugal: Porto	Portugal	Pneumonia	Endotracheal tube secretions	NA	NA
GCA_002858665.1	in_group_added_str	Pseudomonas defluvii	GCA_002858665.1	Pseudomonas defluvii GCA_002858665.1	NA	NA	NA	human infection	septic tank	Angola: Catumbela	Angola	Homo sapiens	Septic tank	NA	NA
GCA_002864775.1	in_group_added_str	Pseudomonas asiatica	GCA_002864775.1	Pseudomonas asiatica GCA_002864775.1	NA	NA	NA	soil	soil	Nigeria: Ibadan	Nigeria	NA	NA	soil	NA
GCA_002864795.1	in_group_added_str	Pseudomonas asiatica	GCA_002864795.1	Pseudomonas asiatica GCA_002864795.1	NA	NA	NA	soil	soil	Nigeria: Ibadan	Nigeria	NA	NA	soil	NA
GCA_002864845.1	in_group_added_str	Pseudomonas asiatica	GCA_002864845.1	Pseudomonas asiatica GCA_002864845.1	NA	NA	NA	soil	soil	Nigeria: Ibadan	Nigeria	NA	NA	soil	NA
GCA_002864865.1	in_group_added_str	Pseudomonas asiatica	GCA_002864865.1	Pseudomonas asiatica GCA_002864865.1	NA	NA	NA	soil	soil	Nigeria: Ibadan	Nigeria	NA	NA	soil	NA
GCA_002864885.1	in_group_added_str	Pseudomonas asiatica	GCA_002864885.1	Pseudomonas asiatica GCA_002864885.1	NA	NA	NA	soil	soil	Nigeria: Ibadan	Nigeria	NA	NA	soil	NA
GCA_002864905.1	in_group_added_str	Pseudomonas asiatica	GCA_002864905.1	Pseudomonas asiatica GCA_002864905.1	NA	NA	NA	soil	soil	Nigeria: Ibadan	Nigeria	NA	NA	soil	NA
GCA_002882435.1	in_group_added_str	Pseudomonas allokribbensis	GCA_002882435.1	Pseudomonas allokribbensis GCA_002882435.1	NA	NA	NA	freshwater	groundwater	USA: Tennessee, Oak Ridge Field Research Center	USA	NA	groundwater	NA	Draft genome assembly
GCA_002882455.1	in_group_added_str	Pseudomonas allokribbensis	GCA_002882455.1	Pseudomonas allokribbensis GCA_002882455.1	NA	NA	NA	freshwater	groundwater	USA: Tennessee, Oak Ridge Field Research Center	USA	NA	groundwater	NA	Draft genome assembly
GCA_002882485.1	in_group_added_str	Pseudomonas allokribbensis	GCA_002882485.1	Pseudomonas allokribbensis GCA_002882485.1	NA	NA	NA	freshwater	groundwater	USA: Tennessee, Oak Ridge Field Research Center	USA	NA	groundwater	NA	Draft genome assembly
GCA_002883275.1	in_group_added_str	Pseudomonas allokribbensis	GCA_002883275.1	Pseudomonas allokribbensis GCA_002883275.1	NA	NA	NA	freshwater	groundwater	USA: Tennessee, Oak Ridge Field Research Center	USA	NA	groundwater	NA	Draft genome assembly
GCA_002883945.1	in_group_added_str	Pseudomonas glycinae	GCA_002883945.1	Pseudomonas glycinae GCA_002883945.1	NA	NA	NA	freshwater	groundwater	USA: Tennessee, Oak Ridge Field Research Center	USA	NA	groundwater	NA	Draft genome assembly
GCA_002884325.1	in_group_added_str	Pseudomonas glycinae	GCA_002884325.1	Pseudomonas glycinae GCA_002884325.1	NA	NA	NA	freshwater	groundwater	USA: Tennessee, Oak Ridge Field Research Center	USA	NA	groundwater	NA	Draft genome assembly
GCA_002884345.1	in_group_added_str	Pseudomonas glycinae	GCA_002884345.1	Pseudomonas glycinae GCA_002884345.1	NA	NA	NA	freshwater	groundwater	USA: Tennessee, Oak Ridge Field Research Center	USA	NA	groundwater	NA	Draft genome assembly
GCA_002901495.1	in_group_added_str	Pseudomonas glycinae	GCA_002901495.1	Pseudomonas glycinae GCA_002901495.1	NA	NA	NA	freshwater	groundwater	USA: Tennessee, Oak Ridge Field Research Center	USA	NA	groundwater	NA	Draft genome assembly
GCA_002901645.1	in_group_added_str	Pseudomonas piscis	GCA_002901645.1	Pseudomonas piscis GCA_002901645.1	NA	NA	NA	freshwater	groundwater	USA: Tennessee, Oak Ridge Field Research Center	USA	NA	groundwater	NA	Draft genome assembly
GCA_002939405.1	in_group_added_str	Pseudomonas palmensis	GCA_002939405.1	Pseudomonas palmensis GCA_002939405.1	NA	NA	NA	soil	phosphogypsum	Tunisia: Sfax	Tunisia	NA	phosphogypsum	NA	Phosphogypsum
GCA_002943685.1	in_group_added_str	Pseudomonas antarctica	GCA_002943685.1	Pseudomonas antarctica GCA_002943685.1	NA	NA	NA	wastewater	pre-filter tanks	United Kingdom:England	United Kingdom	NA	pre-filter tanks	NA	NA
GCA_002947915.1	in_group_added_str	Pseudomonas taiwanensis	GCA_002947915.1	Pseudomonas taiwanensis GCA_002947915.1	NA	NA	NA	soil	soil	USA: Bowling Green State University	USA	NA	soil	NA	cell culture
GCA_002947975.1	in_group_added_str	Pseudomonas taiwanensis	GCA_002947975.1	Pseudomonas taiwanensis GCA_002947975.1	NA	NA	NA	soil	soil	USA: Bowling Green State University	USA	NA	soil	NA	cell culture
GCA_002979185.1	in_group_added_str	Pseudomonas vranovensis	GCA_002979185.1	Pseudomonas vranovensis GCA_002979185.1	NA	NA	NA	manure	compost	Germany: Roxel	Germany	NA	compost	NA	Whole organism
GCA_003062165.1	in_group_added_str	Pseudomonas asiatica	GCA_003062165.1	Pseudomonas asiatica GCA_003062165.1	NA	NA	NA	soil	soil	USA:Florida	USA	NA	soil	NA	Soil
GCA_003176655.1	in_group_added_str	Pseudomonas humi	GCA_003176655.1	Pseudomonas humi GCA_003176655.1	NA	NA	NA	sediment	river sediment	Germany: River Elbe downstream from Hamburg habour	Germany	NA	river sediment	NA	whole organism
GCA_003234055.1	in_group_added_str	Pseudomonas tohonis	GCA_003234055.1	Pseudomonas tohonis GCA_003234055.1	NA	NA	NA	freshwater	water	USA: Chicago, IL	USA	NA	NA	water	NA
GCA_003258955.1	in_group_added_str	Pseudomonas glycinae	GCA_003258955.1	Pseudomonas glycinae GCA_003258955.1	NA	NA	NA	soil	soil	USA: New Hampshire	USA	NA	soil	NA	whole organism
GCA_003352875.1	in_group_added_str	Pseudomonas fitomaticsae	GCA_003352875.1	Pseudomonas fitomaticsae GCA_003352875.1	NA	NA	NA	plant	Leonotis nepetifolia	Brazil: Florianopolis	Brazil	Leonotis nepetifolia	NA	NA	single cell
GCA_003402515.1	in_group_added_str	Pseudomonas humi	GCA_003402515.1	Pseudomonas humi GCA_003402515.1	NA	NA	NA	soil	soil	Japan:Ibaraki, Tsukuba	Japan	NA	NA	soil	NA
GCA_003416715.1	in_group_added_str	Pseudomonas lijiangensis	GCA_003416715.1	Pseudomonas lijiangensis GCA_003416715.1	NA	NA	NA	plant	coffea arabica	Brazil: Minas Gerais	Brazil	Coffea arabica	NA	NA	single cell
GCA_003417575.1	in_group_added_str	Pseudomonas antarctica	GCA_003417575.1	Pseudomonas antarctica GCA_003417575.1	NA	NA	NA	wastewater	pre-filter tanks	United Kingdom: Reading town waterworks	United Kingdom	NA	Pre-filter tanks	NA	Bacterial cell culture
GCA_003576265.1	in_group_added_str	Pseudomonas kribbensis	GCA_003576265.1	Pseudomonas kribbensis GCA_003576265.1	NA	NA	NA	plant	Dioon merolae	Mexico: Oaxaca	Mexico	Dioon merolae	coralloid root	NA	culture
GCA_003691465.1	in_group_added_str	Pseudomonas zeshuii	GCA_003691465.1	Pseudomonas zeshuii GCA_003691465.1	NA	NA	NA	plant	Alhagi sparsifolia Shap.	China: Xinjiang Province	China	Alhagi sparsifolia Shap.	NA	Alhagi sparsifolia Shap. biofilm microbiome	NA
GCA_003701435.1	in_group_added_str	Pseudomonas lijiangensis	GCA_003701435.1	Pseudomonas lijiangensis GCA_003701435.1	NA	NA	NA	plant	Carthamus tintorius	New Zealand	New Zealand	Carthamus tinctorius	NA	NA	Monoisolate
GCA_003721355.1	in_group_added_str	Pseudomonas asiatica	GCA_003721355.1	Pseudomonas asiatica GCA_003721355.1	NA	NA	NA	human GI	Rectal	France: Paris	France	Homo sapiens	Rectal	NA	Pure culture
GCA_003797905.1	in_group_added_str	Pseudomonas neustonica	GCA_003797905.1	Pseudomonas neustonica GCA_003797905.1	NA	NA	NA	sea water	sea surface microlayer	Antarctica: Ross Sea	Antarctica	NA	sea surface microlayer	NA	cell culture
GCA_003850545.1	in_group_added_str	Pseudomonas piscis	GCA_003850545.1	Pseudomonas piscis GCA_003850545.1	NA	NA	NA	soil	red cocoyam rhizosphere	Cameroon: South West province, Bokwai	Cameroon	Xanthosoma sagittifolium	red cocoyam rhizosphere	NA	cell culture
GCA_003936185.1	in_group_added_str	Pseudomonas zeshuii	GCA_003936185.1	Pseudomonas zeshuii GCA_003936185.1	NA	NA	NA	built environment	alcohol foam dispenser in hospital intensive care unit	Pakistan	Pakistan	NA	alcohol foam dispenser in hospital intensive care unit	NA	whole organism
GCA_003936805.1	in_group_added_str	Pseudomonas mercuritolerans	GCA_003936805.1	Pseudomonas mercuritolerans GCA_003936805.1	NA	NA	NA	built environment	washroom sink in hospital intensive care unit	Pakistan	Pakistan	NA	washroom sink in hospital intensive care unit	NA	whole organism
GCA_003936815.1	in_group_added_str	Pseudomonas zeshuii	GCA_003936815.1	Pseudomonas zeshuii GCA_003936815.1	NA	NA	NA	built environment	alcohol foam dispenser in hospital intensive care unit	Pakistan	Pakistan	NA	alcohol foam dispenser in hospital intensive care unit	NA	whole organism
GCA_003994535.1	in_group_added_str	Pseudomonas sp. Lz4W	GCA_003994535.1	Pseudomonas sp. Lz4W GCA_003994535.1	NA	NA	NA	soil	humic substance-rich maritime tundra soil	Antarctica	Antarctica	NA	humic substance-rich maritime tundra soil	NA	pure culture
GCA_004006335.1	in_group_added_str	Pseudomonas gozinkensis	GCA_004006335.1	Pseudomonas gozinkensis GCA_004006335.1	NA	NA	NA	soil	soil	Philippines	Philippines	NA	soil	NA	whole organism
GCA_004135995.1	in_group_added_str	Pseudomonas arsenicoxydans	GCA_004135995.1	Pseudomonas arsenicoxydans GCA_004135995.1	NA	NA	NA	soil	Moss rhizosphere	Antarctica: Collins	Antarctica	NA	Moss rhizosphere	NA	cell culture
GCA_004152965.1	in_group_added_str	Pseudomonas mercuritolerans	GCA_004152965.1	Pseudomonas mercuritolerans GCA_004152965.1	NA	NA	NA	soil	soil	South Africa: Vryburg	South Africa	Soil	NA	NA	single cell
GCA_004153525.1	in_group_added_str	Pseudomonas glycinae	GCA_004153525.1	Pseudomonas glycinae GCA_004153525.1	NA	NA	NA	soil	soil	USA:TX, Galveston, East Beach	USA	NA	NA	soil	NA
GCA_004307505.1	in_group_added_str	Pseudomonas mercuritolerans	GCA_004307505.1	Pseudomonas mercuritolerans GCA_004307505.1	NA	NA	NA	soil	enrichment culture inoculated with soil	USA:Washington	USA	NA	enrichment culture inoculated with soil	NA	enrichment culture
GCA_004307515.1	in_group_added_str	Pseudomonas mercuritolerans	GCA_004307515.1	Pseudomonas mercuritolerans GCA_004307515.1	NA	NA	NA	soil	enrichment culture inoculated with soil	USA:Washington	USA	NA	enrichment culture inoculated with soil	NA	enrichment culture
GCA_004307525.1	in_group_added_str	Pseudomonas mercuritolerans	GCA_004307525.1	Pseudomonas mercuritolerans GCA_004307525.1	NA	NA	NA	soil	enrichment culture inoculated with soil	USA:Washington	USA	NA	enrichment culture inoculated with soil	NA	enrichment culture
GCA_004307535.1	in_group_added_str	Pseudomonas mercuritolerans	GCA_004307535.1	Pseudomonas mercuritolerans GCA_004307535.1	NA	NA	NA	soil	enrichment culture inoculated with soil	USA:Washington	USA	NA	enrichment culture inoculated with soil	NA	enrichment culture
GCA_004307585.1	in_group_added_str	Pseudomonas mercuritolerans	GCA_004307585.1	Pseudomonas mercuritolerans GCA_004307585.1	NA	NA	NA	soil	enrichment culture inoculated with soil	USA:Washington	USA	NA	enrichment culture inoculated with soil	NA	enrichment culture
GCA_004307595.1	in_group_added_str	Pseudomonas mercuritolerans	GCA_004307595.1	Pseudomonas mercuritolerans GCA_004307595.1	NA	NA	NA	soil	enrichment culture inoculated with soil	USA:Washington	USA	NA	enrichment culture inoculated with soil	NA	enrichment culture
GCA_004358055.1	in_group_added_str	Pseudomonas mercuritolerans	GCA_004358055.1	Pseudomonas mercuritolerans GCA_004358055.1	NA	NA	NA	soil	rhizosphere	Spain: Carboneras	Spain	NA	rhizosphere	NA	bacterial strain
GCA_004368175.1	in_group_added_str	Pseudomonas glycinae	GCA_004368175.1	Pseudomonas glycinae GCA_004368175.1	NA	NA	NA	plant	Arabidopsis thaliana	USA: Boston, MA, Charles River	USA	Arabidopsis thaliana	NA	NA	bacterial cell culture
GCA_004535815.1	in_group_added_str	Pseudomonas kribbensis	GCA_004535815.1	Pseudomonas kribbensis GCA_004535815.1	NA	NA	NA	soil	forest soil	USA: New Jersey	USA	NA	forest soil	NA	pure culture
GCA_004745455.1	in_group_added_str	Pseudomonas humi	GCA_004745455.1	Pseudomonas humi GCA_004745455.1	NA	NA	NA	soil	soil under pine trees	USA:Northern Virginia	USA	NA	soil under pine trees; from the DSMZ collection	NA	cell culture
GCA_004801935.1	in_group_added_str	Pseudomonas mercuritolerans	GCA_004801935.1	Pseudomonas mercuritolerans GCA_004801935.1	NA	NA	NA	soil	soil	Chile: Region de Atacama, Huasco, C-46	Chile	NA	soil	NA	cell culture
GCA_005222715.1	in_group_added_str	Pseudomonas asiatica	GCA_005222715.1	Pseudomonas asiatica GCA_005222715.1	NA	NA	NA	human infection	human metaboilte	Myanmar:Mandalyay, Chan Aye Tharsan Township	Myanmar	Homo sapiens	NA	human metabolite	NA
GCA_005223195.1	in_group_added_str	Pseudomonas asiatica	GCA_005223195.1	Pseudomonas asiatica GCA_005223195.1	NA	NA	NA	human infection	human metaboilte	Myanmar:Mandalyay, Chan Aye Tharsan Township	Myanmar	Homo sapiens	NA	human metabolite	NA
GCA_005223225.1	in_group_added_str	Pseudomonas asiatica	GCA_005223225.1	Pseudomonas asiatica GCA_005223225.1	NA	NA	NA	human infection	human metaboilte	Myanmar:Yangon Division, Yangon, Pyi Tharyar Rd	Myanmar	Homo sapiens	NA	human metabolite	NA
GCA_005223245.1	in_group_added_str	Pseudomonas asiatica	GCA_005223245.1	Pseudomonas asiatica GCA_005223245.1	NA	NA	NA	human infection	human metaboilte	Myanmar:Yangon Division, Yangon Lanmadaw	Myanmar	Homo sapiens	NA	human metabolite	NA
GCA_005223255.1	in_group_added_str	Pseudomonas asiatica	GCA_005223255.1	Pseudomonas asiatica GCA_005223255.1	NA	NA	NA	human infection	human metaboilte	Myanmar:Mandalyay, Chan Aye Tharsan Township	Myanmar	Homo sapiens	NA	human metabolite	NA
GCA_005223285.1	in_group_added_str	Pseudomonas asiatica	GCA_005223285.1	Pseudomonas asiatica GCA_005223285.1	NA	NA	NA	human infection	human metaboilte	Myanmar:Yangon Division, Yangon Lanmadaw	Myanmar	Homo sapiens	NA	human metabolite	NA
GCA_005223295.1	in_group_added_str	Pseudomonas asiatica	GCA_005223295.1	Pseudomonas asiatica GCA_005223295.1	NA	NA	NA	human infection	human metaboilte	Myanmar:Yangon Division, Yangon Lanmadaw	Myanmar	Homo sapiens	NA	human metabolite	NA
GCA_005223305.1	in_group_added_str	Pseudomonas asiatica	GCA_005223305.1	Pseudomonas asiatica GCA_005223305.1	NA	NA	NA	human infection	human metaboilte	Myanmar:Yangon Division, Yangon Lanmadaw	Myanmar	Homo sapiens	NA	human metabolite	NA
GCA_005233515.1	in_group_added_str	Pseudomonas mercuritolerans	GCA_005233515.1	Pseudomonas mercuritolerans GCA_005233515.1	NA	NA	NA	plant	seed	France	France	Seed	Seed	NA	cell culture
GCA_007858165.1	in_group_added_str	Pseudomonas antarctica	GCA_007858165.1	Pseudomonas antarctica GCA_007858165.1	NA	NA	NA	wastewater	pre-filter tanks	United Kingdom	United Kingdom	NA	pre-filter tanks	NA	pure culture
GCA_008693965.1	in_group_added_str	Pseudomonas zeshuii	GCA_008693965.1	Pseudomonas zeshuii GCA_008693965.1	NA	NA	NA	human infection	clincal isolate	USA: KY	USA	NA	clinical isolate	NA	NA
GCA_008801485.1	in_group_added_str	Pseudomonas psychrophila	GCA_008801485.1	Pseudomonas psychrophila GCA_008801485.1	NA	NA	NA	food container	cold room for food storage	Missing	Missing	NA	Cold room for food storage	NA	Cell culture
GCA_008923895.1	in_group_added_str	Pseudomonas mercuritolerans	GCA_008923895.1	Pseudomonas mercuritolerans GCA_008923895.1	NA	NA	NA	soil	soil	Canada:Victoria	Canada	NA	soil	NA	whole organism
GCA_009825315.1	in_group_added_str	Pseudomonas mercuritolerans	GCA_009825315.1	Pseudomonas mercuritolerans GCA_009825315.1	NA	NA	NA	soil	soil	China: Shengyang	China	cucumber	soil	NA	soil
GCA_009910445.1	in_group_added_str	Pseudomonas sp. Lz4W	GCA_009910445.1	Pseudomonas sp. Lz4W GCA_009910445.1	NA	NA	NA	sediment	Baltic Sea sediments close to the wastewater stream of a sulfite pulp production plant	Sweden: Kramfors	Sweden	NA	Baltic Sea sediments close to the wastewater stream of a sulfite pulp production plant	NA	Pure culture
GCA_009911755.1	in_group_added_str	Pseudomonas knackmussii	GCA_009911755.1	Pseudomonas knackmussii GCA_009911755.1	NA	NA	NA	built environment	landfill	China:Yangling	China	NA	landfill	NA	pure culture
GCA_010448615.1	in_group_added_str	Pseudomonas glycinae	GCA_010448615.1	Pseudomonas glycinae GCA_010448615.1	NA	NA	NA	soil	Rhizosphere of soybean	South Korea	South Korea	NA	Rhizosphere of Soybean	NA	whole organism
GCA_010669185.1	in_group_added_str	Pseudomonas profundi	GCA_010669185.1	Pseudomonas profundi GCA_010669185.1	NA	NA	NA	sea water	seawater	Canada: Logy Bay	Canada	NA	seawater	NA	Cell culture
GCA_010671685.1	in_group_added_str	Pseudomonas laurentiana	GCA_010671685.1	Pseudomonas laurentiana GCA_010671685.1	NA	NA	NA	freshwater	deep waters	Canada	Canada	NA	deep waters	NA	cell culture
GCA_010671705.1	in_group_added_str	Pseudomonas brassicae	GCA_010671705.1	Pseudomonas brassicae GCA_010671705.1	NA	NA	NA	plant	Broccoli	Japan	Japan	Broccoli	NA	NA	cell culture
GCA_011040435.1	in_group_added_str	Pseudomonas psychrophila	GCA_011040435.1	Pseudomonas psychrophila GCA_011040435.1	NA	NA	NA	diary product	food/cold	Poland	Poland	NA	food/cold	NA	Food spoilage microflora
GCA_011636575.1	in_group_added_str	Pseudomonas peli	GCA_011636575.1	Pseudomonas peli GCA_011636575.1	NA	NA	NA	human infection	tumorous polyp	Germany: Kiel	Germany	Hydra oligactis strain St.-Petersburg	tumorous polyp	NA	Pure culture
GCA_012971725.1	in_group_added_str	Pseudomonas nitritireducens	GCA_012971725.1	Pseudomonas nitritireducens GCA_012971725.1	NA	NA	NA	soil	Populus rhizosphere soil	USA: Oak Ridge, TN	USA	NA	Populus rhizosphere soil	NA	cell culture
GCA_012979115.1	in_group_added_str	Pseudomonas asiatica	GCA_012979115.1	Pseudomonas asiatica GCA_012979115.1	NA	NA	NA	soil	coffee ground-enriched garden soil	USA: Iowa, University of Iowa, Iowa City	USA	NA	coffee ground-enriched garden soil	NA	cell culture
GCA_012985775.1	in_group_added_str	Pseudomonas peli	GCA_012985775.1	Pseudomonas peli GCA_012985775.1	NA	NA	NA	diary product	raw milk	Germany	Germany	NA	raw milk	NA	pure culture
GCA_012986145.1	in_group_added_str	Pseudomonas peli	GCA_012986145.1	Pseudomonas peli GCA_012986145.1	NA	NA	NA	built environment	nitrifying enrichment culture	Belgium	Belgium	NA	nitrifying enrichment culture	NA	pure culture
GCA_012986245.1	in_group_added_str	Pseudomonas nitritireducens	GCA_012986245.1	Pseudomonas nitritireducens GCA_012986245.1	NA	NA	NA	NA	oil-brine	Japan	Japan	NA	oil-brine	NA	pure culture
GCA_012986955.1	in_group_added_str	Pseudomonas antarctica	GCA_012986955.1	Pseudomonas antarctica GCA_012986955.1	NA	NA	NA	diary product	raw milk	Germany	Germany	NA	raw milk	NA	pure culture
GCA_013002835.1	in_group_added_str	Pseudomonas sp. Lz4W	GCA_013002835.1	Pseudomonas sp. Lz4W GCA_013002835.1	NA	NA	NA	soil	soil	Antarctica: Deception Island, South Shetland Archipelago	Antarctica	NA	soil	NA	Microbe isolate
GCA_013043895.1	in_group_added_str	Pseudomonas nitritireducens	GCA_013043895.1	Pseudomonas nitritireducens GCA_013043895.1	NA	NA	NA	human infection	broncheoalveolar lavage	USA: Chicago	USA	Pneumonia	Broncheoalveolar lavage	NA	NA
GCA_013305685.1	in_group_added_str	Pseudomonas asiatica	GCA_013305685.1	Pseudomonas asiatica GCA_013305685.1	NA	NA	NA	human infection	abdominal fluid	China: Hunan	China	rectal cancer	abdominal fluid	NA	NA
GCA_013337485.1	in_group_added_str	Pseudomonas humi	GCA_013337485.1	Pseudomonas humi GCA_013337485.1	NA	NA	NA	soil	forest soil	Portugal: Guimaraes, Aldao	Portugal	NA	NA	forest soil	NA
GCA_013337495.1	in_group_added_str	Pseudomonas humi	GCA_013337495.1	Pseudomonas humi GCA_013337495.1	NA	NA	NA	soil	forest soil	Portugal: National Park of Peneda-Geres, Rio Cabril	Portugal	NA	NA	forest soil	NA
GCA_013337505.1	in_group_added_str	Pseudomonas humi	GCA_013337505.1	Pseudomonas humi GCA_013337505.1	NA	NA	NA	soil	forest soil	Portugal: National Park of Peneda-Geres, Rio Cabril	Portugal	NA	NA	forest soil	NA
GCA_013337545.1	in_group_added_str	Pseudomonas humi	GCA_013337545.1	Pseudomonas humi GCA_013337545.1	NA	NA	NA	soil	forest soil	Portugal: National Park of Peneda-Geres, Rio Cabril	Portugal	NA	NA	forest soil	NA
GCA_013337565.1	in_group_added_str	Pseudomonas humi	GCA_013337565.1	Pseudomonas humi GCA_013337565.1	NA	NA	NA	soil	forest soil	Portugal: National Park of Peneda-Geres, Rio Cabril	Portugal	NA	NA	forest soil	NA
GCA_013337585.1	in_group_added_str	Pseudomonas humi	GCA_013337585.1	Pseudomonas humi GCA_013337585.1	NA	NA	NA	soil	forest soil	Portugal: Guimaraes, Aldao	Portugal	NA	NA	forest soil	NA
GCA_013337595.1	in_group_added_str	Pseudomonas humi	GCA_013337595.1	Pseudomonas humi GCA_013337595.1	NA	NA	NA	soil	forest soil	Portugal: Guimaraes, Aldao	Portugal	NA	NA	forest soil	NA
GCA_013373895.1	in_group_added_str	Pseudomonas ceruminis	GCA_013373895.1	Pseudomonas ceruminis GCA_013373895.1	NA	NA	NA	human infection	human earwax	Japan:Tokyo	Japan	Homo sapiens	NA	human earwax	NA
GCA_013373915.1	in_group_added_str	Pseudomonas urethralis	GCA_013373915.1	Pseudomonas urethralis GCA_013373915.1	NA	NA	NA	human infection	human pharynx	Japan:Tokyo	Japan	Homo sapiens	NA	human pharynx	NA
GCA_013373935.1	in_group_added_str	Pseudomonas faucium	GCA_013373935.1	Pseudomonas faucium GCA_013373935.1	NA	NA	NA	human infection	human urethra	Japan:Tokyo	Japan	Homo sapiens	NA	human urethra	NA
GCA_013522795.1	in_group_added_str	Pseudomonas zeshuii	GCA_013522795.1	Pseudomonas zeshuii GCA_013522795.1	NA	NA	NA	built environment	indoor dust from athletic faciility office	USA:Albany	USA	NA	indoor dust from athletic faciility office	indoor dust	NA
GCA_014062155.1	in_group_added_str	Pseudomonas asiatica	GCA_014062155.1	Pseudomonas asiatica GCA_014062155.1	NA	NA	NA	human infection	blood	Brazil	Brazil	Bacteremia	blood	NA	NA
GCA_014062205.1	in_group_added_str	Pseudomonas ceruminis	GCA_014062205.1	Pseudomonas ceruminis GCA_014062205.1	NA	NA	NA	human infection	urine	Brazil	Brazil	Urinary tract infection	urine	NA	NA
GCA_014077575.1	in_group_added_str	Pseudomonas neustonica	GCA_014077575.1	Pseudomonas neustonica GCA_014077575.1	NA	NA	NA	sea water	seawater	USA: Alaska	USA	NA	seawater	NA	mixed cultured
GCA_014170285.1	in_group_added_str	Pseudomonas humi	GCA_014170285.1	Pseudomonas humi GCA_014170285.1	NA	NA	NA	soil	soil	Portugal: Ermida	Portugal	NA	soil	NA	whole organism
GCA_014170435.1	in_group_added_str	Pseudomonas humi	GCA_014170435.1	Pseudomonas humi GCA_014170435.1	NA	NA	NA	soil	soil	Portugal: Cabril	Portugal	NA	soil	NA	whole organism
GCA_014230245.1	in_group_added_str	Pseudomonas piscis	GCA_014230245.1	Pseudomonas piscis GCA_014230245.1	NA	NA	NA	soil	rhizosphere	India	India	Finger millet	rhizosphere	NA	Soil
GCA_014230445.1	in_group_added_str	Pseudomonas cremoris	GCA_014230445.1	Pseudomonas cremoris GCA_014230445.1	NA	NA	NA	diary product	skimmed milk concentrate	Germany	Germany	NA	skimmed milk concentrate	NA	pure culture
GCA_014268365.1	in_group_added_str	Pseudomonas paralactis	GCA_014268365.1	Pseudomonas paralactis GCA_014268365.1	NA	NA	NA	soil	wheat rhizosphere	Iran: Shiraz	Iran	NA	Wheat rhizosphere	NA	Cell culture
GCA_014268485.2	in_group_added_str	Pseudomonas germanica	GCA_014268485.2	Pseudomonas germanica GCA_014268485.2	NA	NA	NA	soil	maize rhizosphere	Belgium	Belgium	NA	Maize rhizosphere	NA	Cell culture
GCA_014268585.2	in_group_added_str	Pseudomonas mercuritolerans	GCA_014268585.2	Pseudomonas mercuritolerans GCA_014268585.2	NA	NA	NA	soil	wheat rhizosphere	Iran: Shiraz	Iran	NA	Wheat rhizosphere	NA	Cell culture
GCA_014269035.2	in_group_added_str	Pseudomonas urethralis	GCA_014269035.2	Pseudomonas urethralis GCA_014269035.2	NA	NA	NA	plant	exorhizosphere rice	Sri Lanka: Kurunegala	Sri Lanka	NA	Exorhizosphere rice	NA	Cell culture
GCA_014269045.1	in_group_added_str	Pseudomonas taiwanensis	GCA_014269045.1	Pseudomonas taiwanensis GCA_014269045.1	NA	NA	NA	plant	exorhizosphere rice	Sri Lanka: Kurunegala	Sri Lanka	NA	Exorhizosphere rice	NA	Cell culture
GCA_014269085.1	in_group_added_str	Pseudomonas taiwanensis	GCA_014269085.1	Pseudomonas taiwanensis GCA_014269085.1	NA	NA	NA	plant	rhizosplane rice	Sri Lanka: Kurunegala	Sri Lanka	NA	Rhizoplane rice	NA	Cell culture
GCA_014436655.1	in_group_added_str	Pseudomonas antarctica	GCA_014436655.1	Pseudomonas antarctica GCA_014436655.1	NA	NA	NA	human infection	scapula	France: Evreux	France	Homo sapiens	scapula	NA	Bacterial culture
GCA_014656565.1	in_group_added_str	Pseudomonas asiatica	GCA_014656565.1	Pseudomonas asiatica GCA_014656565.1	NA	NA	NA	plant	waste water treatment plant	South Korea	South Korea	NA	Waste Water Treatment Plant	NA	Single cell
GCA_014726755.1	in_group_added_str	Pseudomonas ceruminis	GCA_014726755.1	Pseudomonas ceruminis GCA_014726755.1	NA	NA	NA	human infection	purulent synovial fluid	Russia: Moscow	Russia	male	purulent synovial fluid	NA	NA
GCA_014792105.1	in_group_added_str	Pseudomonas asiatica	GCA_014792105.1	Pseudomonas asiatica GCA_014792105.1	NA	NA	NA	wastewater	sewage water	South Korea	South Korea	NA	Sewage water	NA	Single Cell
GCA_014841305.1	in_group_added_str	Pseudomonas coleopterorum	GCA_014841305.1	Pseudomonas coleopterorum GCA_014841305.1	NA	NA	NA	plant	seed	France	France	Seed	Seed	NA	cell culture
GCA_014842375.1	in_group_added_str	Pseudomonas coleopterorum	GCA_014842375.1	Pseudomonas coleopterorum GCA_014842375.1	NA	NA	NA	plant	seed	France	France	Seed	Seed	NA	cell culture
GCA_014842455.1	in_group_added_str	Pseudomonas coleopterorum	GCA_014842455.1	Pseudomonas coleopterorum GCA_014842455.1	NA	NA	NA	plant	seed	France	France	Seed	Seed	NA	cell culture
GCA_014843515.1	in_group_added_str	Pseudomonas humi	GCA_014843515.1	Pseudomonas humi GCA_014843515.1	NA	NA	NA	soil	soil	USA	USA	NA	soil	NA	bacterial pure culture
GCA_014863505.1	in_group_added_str	Pseudomonas kribbensis	GCA_014863505.1	Pseudomonas kribbensis GCA_014863505.1	NA	NA	NA	soil	soil	Japan: Izu Oshima	Japan	NA	soil	NA	Cell culture
GCA_015168335.1	in_group_added_str	Pseudomonas asiatica	GCA_015168335.1	Pseudomonas asiatica GCA_015168335.1	NA	NA	NA	wastewater	hospital sewage	China: No. 319, Zhongshan Road, Luzhou, Sichuan	China	NA	hospital sewage	NA	whole organism
GCA_015461835.1	in_group_added_str	Pseudomonas germanica	GCA_015461835.1	Pseudomonas germanica GCA_015461835.1	NA	NA	NA	fish colonizer	fish	Turkey:Rize	Turkey	Oncorhynchus mykiss	Fish Farm	NA	whole organism
GCA_015680345.1	in_group_added_str	Pseudomonas zeshuii	GCA_015680345.1	Pseudomonas zeshuii GCA_015680345.1	NA	NA	NA	fish colonizer	fish	Ghana	Ghana	NA	fish	NA	NA
GCA_015680375.1	in_group_added_str	Pseudomonas asiatica	GCA_015680375.1	Pseudomonas asiatica GCA_015680375.1	NA	NA	NA	fish colonizer	fish	Ghana	Ghana	NA	fish	NA	NA
GCA_015680405.1	in_group_added_str	Pseudomonas asiatica	GCA_015680405.1	Pseudomonas asiatica GCA_015680405.1	NA	NA	NA	fish colonizer	fish	Ghana	Ghana	NA	fish	NA	NA
GCA_015680455.1	in_group_added_str	Pseudomonas asiatica	GCA_015680455.1	Pseudomonas asiatica GCA_015680455.1	NA	NA	NA	fish colonizer	fish	Ghana	Ghana	NA	fish	NA	NA
GCA_015680535.1	in_group_added_str	Pseudomonas asiatica	GCA_015680535.1	Pseudomonas asiatica GCA_015680535.1	NA	NA	NA	fish colonizer	fish	Ghana	Ghana	NA	fish	NA	NA
GCA_015680565.1	in_group_added_str	Pseudomonas asiatica	GCA_015680565.1	Pseudomonas asiatica GCA_015680565.1	NA	NA	NA	fish colonizer	fish	Ghana	Ghana	NA	fish	NA	NA
GCA_015680575.1	in_group_added_str	Pseudomonas asiatica	GCA_015680575.1	Pseudomonas asiatica GCA_015680575.1	NA	NA	NA	fish colonizer	fish	Ghana	Ghana	NA	fish	NA	NA
GCA_015680605.1	in_group_added_str	Pseudomonas asiatica	GCA_015680605.1	Pseudomonas asiatica GCA_015680605.1	NA	NA	NA	fish colonizer	fish	Ghana	Ghana	NA	fish	NA	NA
GCA_015680805.1	in_group_added_str	Pseudomonas asiatica	GCA_015680805.1	Pseudomonas asiatica GCA_015680805.1	NA	NA	NA	fish colonizer	fish	Ghana	Ghana	NA	fish	NA	NA
GCA_015680835.1	in_group_added_str	Pseudomonas asiatica	GCA_015680835.1	Pseudomonas asiatica GCA_015680835.1	NA	NA	NA	fish colonizer	fish	Ghana	Ghana	NA	fish	NA	NA
GCA_015763095.1	in_group_added_str	Pseudomonas nitritireducens	GCA_015763095.1	Pseudomonas nitritireducens GCA_015763095.1	NA	NA	NA	human infection	urine	USA: Pittsburgh, Pennsylvania	USA	NA	urine	NA	NA
GCA_015773135.1	in_group_added_str	Pseudomonas palmensis	GCA_015773135.1	Pseudomonas palmensis GCA_015773135.1	NA	NA	NA	soil	rhizosphere soil	Poland:Zabrze	Poland	Zea mays	rhizosphere soil	NA	bacterial culture
GCA_016008975.1	in_group_added_str	Pseudomonas asiatica	GCA_016008975.1	Pseudomonas asiatica GCA_016008975.1	NA	NA	NA	human infection	urine	USA: Pittsburgh, Pennsylvania	USA	NA	urine	NA	NA
GCA_016009185.1	in_group_added_str	Pseudomonas urethralis	GCA_016009185.1	Pseudomonas urethralis GCA_016009185.1	NA	NA	NA	human infection	sputum	USA: Pittsburgh, Pennsylvania	USA	NA	sputum	NA	NA
GCA_016009245.1	in_group_added_str	Pseudomonas zeshuii	GCA_016009245.1	Pseudomonas zeshuii GCA_016009245.1	NA	NA	NA	human infection	sputum	USA: Pittsburgh, Pennsylvania	USA	NA	sputum	NA	NA
GCA_016009275.1	in_group_added_str	Pseudomonas humi	GCA_016009275.1	Pseudomonas humi GCA_016009275.1	NA	NA	NA	NA	scope	USA: Pittsburgh, Pennsylvania	USA	NA	scope	NA	NA
GCA_016009315.1	in_group_added_str	Pseudomonas mercuritolerans	GCA_016009315.1	Pseudomonas mercuritolerans GCA_016009315.1	NA	NA	NA	human infection	wound	USA: Pittsburgh, Pennsylvania	USA	NA	wound	NA	NA
GCA_016307195.1	in_group_added_str	Pseudomonas paralactis	GCA_016307195.1	Pseudomonas paralactis GCA_016307195.1	NA	NA	NA	plant	lettuce	Turkey: Adana	Turkey	Lettuce	NA	NA	genome assembly
GCA_016308345.1	in_group_added_str	Pseudomonas lijiangensis	GCA_016308345.1	Pseudomonas lijiangensis GCA_016308345.1	NA	NA	NA	plant	tomato	Turkey: Mugla	Turkey	tomato	Greenhouse	NA	genome assembly
GCA_016337245.1	in_group_added_str	Pseudomonas ceruminis	GCA_016337245.1	Pseudomonas ceruminis GCA_016337245.1	NA	NA	NA	human infection	sputum	USA: Pittsburgh, Pennsylvania	USA	NA	sputum	NA	NA
GCA_016337255.1	in_group_added_str	Pseudomonas ceruminis	GCA_016337255.1	Pseudomonas ceruminis GCA_016337255.1	NA	NA	NA	human infection	sputum	USA: Pittsburgh, Pennsylvania	USA	NA	sputum	NA	NA
GCA_016405455.1	in_group_added_str	Pseudomonas paralactis	GCA_016405455.1	Pseudomonas paralactis GCA_016405455.1	NA	NA	NA	diary product	raw chicken	Norway	Norway	NA	raw chicken	NA	food
GCA_016405605.1	in_group_added_str	Pseudomonas psychrophila	GCA_016405605.1	Pseudomonas psychrophila GCA_016405605.1	NA	NA	NA	diary product	raw chicken	Norway	Norway	NA	raw chicken	NA	food
GCA_016651355.1	in_group_added_str	Pseudomonas antarctica	GCA_016651355.1	Pseudomonas antarctica GCA_016651355.1	NA	NA	NA	soil	soil	USA: Alaska, Fairbanks	USA	NA	NA	soil	NA
GCA_016735645.1	in_group_added_str	Pseudomonas glycinae	GCA_016735645.1	Pseudomonas glycinae GCA_016735645.1	NA	NA	NA	soil	soil	China: Guangdong	China	NA	soil	NA	cell culture
GCA_016772395.1	in_group_added_str	Pseudomonas taiwanensis	GCA_016772395.1	Pseudomonas taiwanensis GCA_016772395.1	NA	NA	NA	organic soil	organic soil	India:Delhi	India	NA	Organic soil	NA	Whole organism
GCA_016859165.1	in_group_added_str	Pseudomonas granadensis	GCA_016859165.1	Pseudomonas granadensis GCA_016859165.1	NA	NA	NA	soil	Rhizo- sphere soil samples collected in an organic olive grove located at Mairena del Aljarafe (Sevilla)	Spain: Seville	Spain	NA	Rhizo- sphere soil samples collected in an organic olive grove located at Mairena del Aljarafe (Sevilla)	Olive grove radical system	NA
GCA_017167275.1	in_group_added_str	Pseudomonas granadensis	GCA_017167275.1	Pseudomonas granadensis GCA_017167275.1	NA	NA	NA	built environment	International Space Station during MT-2	USA: International Space Station	USA	NA	International Space Station during MT-2	aluminum and stainless steel	NA
GCA_017167285.1	in_group_added_str	Pseudomonas granadensis	GCA_017167285.1	Pseudomonas granadensis GCA_017167285.1	NA	NA	NA	built environment	International Space Station during MT-2	USA: International Space Station	USA	NA	International Space Station during MT-2	aluminum and stainless steel	NA
GCA_017167345.1	in_group_added_str	Pseudomonas granadensis	GCA_017167345.1	Pseudomonas granadensis GCA_017167345.1	NA	NA	NA	built environment	International Space Station during MT-2	USA: International Space Station	USA	NA	International Space Station during MT-2	aluminum and stainless steel	NA
GCA_017167355.1	in_group_added_str	Pseudomonas granadensis	GCA_017167355.1	Pseudomonas granadensis GCA_017167355.1	NA	NA	NA	built environment	International Space Station during MT-2	USA: International Space Station	USA	NA	International Space Station during MT-2	aluminum and stainless steel	NA
GCA_017167425.1	in_group_added_str	Pseudomonas granadensis	GCA_017167425.1	Pseudomonas granadensis GCA_017167425.1	NA	NA	NA	built environment	International Space Station during MT-2	USA: International Space Station	USA	NA	International Space Station during MT-2	aluminum and stainless steel	NA
GCA_017167965.1	in_group_added_str	Pseudomonas mercuritolerans	GCA_017167965.1	Pseudomonas mercuritolerans GCA_017167965.1	NA	NA	NA	soil	date plam rhizospheric soil	United Arab Emirates: Ras Al Khaimah	United Arab Emirates	NA	date palm rhizospheric soil	NA	Cell culture
GCA_017350015.1	in_group_added_str	Pseudomonas glycinae	GCA_017350015.1	Pseudomonas glycinae GCA_017350015.1	NA	NA	NA	freshwater	groundwater	USA: Oak Ridge, TN	USA	NA	groundwater	NA	cell culture
GCA_017350165.1	in_group_added_str	Pseudomonas glycinae	GCA_017350165.1	Pseudomonas glycinae GCA_017350165.1	NA	NA	NA	freshwater	groundwater	USA: Oak Ridge, TN	USA	NA	groundwater	NA	cell culture
GCA_017350515.1	in_group_added_str	Pseudomonas piscis	GCA_017350515.1	Pseudomonas piscis GCA_017350515.1	NA	NA	NA	freshwater	groundwater	USA: Oak Ridge, TN	USA	NA	groundwater	NA	cell culture
GCA_017350535.1	in_group_added_str	Pseudomonas piscis	GCA_017350535.1	Pseudomonas piscis GCA_017350535.1	NA	NA	NA	freshwater	groundwater	USA: Oak Ridge, TN	USA	NA	groundwater	NA	cell culture
GCA_017351795.1	in_group_added_str	Pseudomonas allokribbensis	GCA_017351795.1	Pseudomonas allokribbensis GCA_017351795.1	NA	NA	NA	freshwater	groundwater	USA: Oak Ridge, TN	USA	NA	groundwater	NA	cell culture
GCA_017351855.1	in_group_added_str	Pseudomonas allokribbensis	GCA_017351855.1	Pseudomonas allokribbensis GCA_017351855.1	NA	NA	NA	freshwater	groundwater	USA: Oak Ridge, TN	USA	NA	groundwater	NA	cell culture
GCA_017351875.1	in_group_added_str	Pseudomonas allokribbensis	GCA_017351875.1	Pseudomonas allokribbensis GCA_017351875.1	NA	NA	NA	freshwater	groundwater	USA: Oak Ridge, TN	USA	NA	groundwater	NA	cell culture
GCA_017351895.1	in_group_added_str	Pseudomonas allokribbensis	GCA_017351895.1	Pseudomonas allokribbensis GCA_017351895.1	NA	NA	NA	freshwater	groundwater	USA: Oak Ridge, TN	USA	NA	groundwater	NA	cell culture
GCA_017490815.1	in_group_added_str	Pseudomonas mercuritolerans	GCA_017490815.1	Pseudomonas mercuritolerans GCA_017490815.1	NA	NA	NA	soil	rice rhizosphere	Italy	Italy	rice	rice rhizosphere	NA	whole organism
GCA_017490845.1	in_group_added_str	Pseudomonas mercuritolerans	GCA_017490845.1	Pseudomonas mercuritolerans GCA_017490845.1	NA	NA	NA	soil	rice rhizosphere	Italy	Italy	rice	rice rhizosphere	NA	whole organism
GCA_017490875.1	in_group_added_str	Pseudomonas mercuritolerans	GCA_017490875.1	Pseudomonas mercuritolerans GCA_017490875.1	NA	NA	NA	soil	rice rhizosphere	Italy	Italy	rice	rice rhizosphere	NA	whole organism
GCA_017491685.1	in_group_added_str	Pseudomonas mercuritolerans	GCA_017491685.1	Pseudomonas mercuritolerans GCA_017491685.1	NA	NA	NA	soil	rice rhizosphere	Italy	Italy	rice	rice rhizosphere	NA	whole organism
GCA_017491715.1	in_group_added_str	Pseudomonas mercuritolerans	GCA_017491715.1	Pseudomonas mercuritolerans GCA_017491715.1	NA	NA	NA	soil	rice rhizosphere	Italy	Italy	rice	rice rhizosphere	NA	whole organism
GCA_017491755.1	in_group_added_str	Pseudomonas mercuritolerans	GCA_017491755.1	Pseudomonas mercuritolerans GCA_017491755.1	NA	NA	NA	soil	rhizosphere soil	Italy	Italy	rice	rice rhizosphere	NA	whole organism
GCA_017491835.1	in_group_added_str	Pseudomonas mercuritolerans	GCA_017491835.1	Pseudomonas mercuritolerans GCA_017491835.1	NA	NA	NA	soil	rhizosphere soil	Italy	Italy	rice	rice rhizosphere	NA	whole organism
GCA_017491885.1	in_group_added_str	Pseudomonas mercuritolerans	GCA_017491885.1	Pseudomonas mercuritolerans GCA_017491885.1	NA	NA	NA	soil	rhizosphere soil	Italy	Italy	rice	rice rhizosphere	NA	whole organism
GCA_017498465.1	in_group_added_str	Pseudomonas fitomaticsae	GCA_017498465.1	Pseudomonas fitomaticsae GCA_017498465.1	NA	NA	NA	soil	soil	Japan: Zentsuji, Kagawa Prefecture	Japan	NA	soil	NA	cell culture
GCA_017582485.1	in_group_added_str	Pseudomonas asiatica	GCA_017582485.1	Pseudomonas asiatica GCA_017582485.1	NA	NA	NA	human GI	stool	Nigeria	Nigeria	Homo sapiens	stool	NA	isolate
GCA_017582585.1	in_group_added_str	Pseudomonas asiatica	GCA_017582585.1	Pseudomonas asiatica GCA_017582585.1	NA	NA	NA	human GI	human urine	Nigeria	Nigeria	Homo sapiens	urine	NA	isolate
GCA_017939605.1	in_group_added_str	Pseudomonas glycinae	GCA_017939605.1	Pseudomonas glycinae GCA_017939605.1	NA	NA	NA	soil	soil	Pakistan: Abbottabad	Pakistan	NA	soil sample	NA	Whole organism
GCA_018132745.1	in_group_added_str	Pseudomonas mercuritolerans	GCA_018132745.1	Pseudomonas mercuritolerans GCA_018132745.1	NA	NA	NA	plant	leaf	Mexico	Mexico	Capsicum annuum	leaves	leaves of pepper	NA
GCA_018223845.1	in_group_added_str	Pseudomonas asiatica	GCA_018223845.1	Pseudomonas asiatica GCA_018223845.1	NA	NA	NA	sediment	sludge	USA: Texas	USA	NA	activated sludge	NA	whole organism
GCA_018304925.1	in_group_added_str	Pseudomonas urethralis	GCA_018304925.1	Pseudomonas urethralis GCA_018304925.1	NA	NA	NA	soil	soil	India: Pangi, Himachal Pradesh	India	NA	soil	NA	Soil
GCA_018336175.1	in_group_added_str	Pseudomonas rustica	GCA_018336175.1	Pseudomonas rustica GCA_018336175.1	NA	NA	NA	diary product	milk	Germany: Mecklenburg-Vorpommern	Germany	NA	raw milk	NA	pure culture
GCA_018343775.1	in_group_added_str	Pseudomonas lijiangensis	GCA_018343775.1	Pseudomonas lijiangensis GCA_018343775.1	NA	NA	NA	plant	NA	missing	missing	Cichorium endivia	NA	Nutrient agar or nutrient broth	NA
GCA_018398475.1	in_group_added_str	Pseudomonas palmensis	GCA_018398475.1	Pseudomonas palmensis GCA_018398475.1	NA	NA	NA	sediment	sludge	China:Zhejiang	China	NA	activated sludge	NA	cell culture
GCA_018408275.1	in_group_added_str	Pseudomonas tohonis	GCA_018408275.1	Pseudomonas tohonis GCA_018408275.1	NA	NA	NA	plant	NA	Japan:Ibaraki, Tsukuba	Japan	Phaseolus coccineus	NA	root	NA
GCA_019049775.1	in_group_added_str	Pseudomonas asiatica	GCA_019049775.1	Pseudomonas asiatica GCA_019049775.1	NA	NA	NA	wastewater	sewage	China	China	NA	hospital sewage	NA	whole organism
GCA_019139875.1	in_group_added_str	Pseudomonas mercuritolerans	GCA_019139875.1	Pseudomonas mercuritolerans GCA_019139875.1	NA	NA	NA	soil	rhizosphere soil	Iran: Zanjan	Iran	Wheat	Wheat rhizosphere	NA	Cell culture
GCA_019145195.1	in_group_added_str	Pseudomonas mercuritolerans	GCA_019145195.1	Pseudomonas mercuritolerans GCA_019145195.1	NA	NA	NA	soil	rhizosphere soil	Iran: Kermanshah	Iran	Wheat	rhizosphere	NA	Cell culture
GCA_019145375.1	in_group_added_str	Pseudomonas mercuritolerans	GCA_019145375.1	Pseudomonas mercuritolerans GCA_019145375.1	NA	NA	NA	soil	rhizosphere soil	Iran: Kermanshah	Iran	Wheat	rhizosphere	NA	Cell culture
GCA_019400845.1	in_group_added_str	Pseudomonas zeshuii	GCA_019400845.1	Pseudomonas zeshuii GCA_019400845.1	NA	NA	NA	human GI	throat swab from mummy	Egypt	Egypt	Homo sapiens	throat swab from mummy	NA	Throat swab
GCA_019702465.1	in_group_added_str	Pseudomonas antarctica	GCA_019702465.1	Pseudomonas antarctica GCA_019702465.1	NA	NA	NA	freshwater	ice melt water	India	India	NA	ice melting water from glacier site	NA	Whole organism
GCA_019702485.1	in_group_added_str	Pseudomonas antarctica	GCA_019702485.1	Pseudomonas antarctica GCA_019702485.1	NA	NA	NA	freshwater	Ice meltwater	India	India	NA	Ice meltwater	NA	Whole organism
GCA_019710535.1	in_group_added_str	Pseudomonas glycinae	GCA_019710535.1	Pseudomonas glycinae GCA_019710535.1	NA	NA	NA	soil	soil	China	China	NA	a soil sample	NA	A purified microbe
GCA_019718735.1	in_group_added_str	Pseudomonas fitomaticsae	GCA_019718735.1	Pseudomonas fitomaticsae GCA_019718735.1	NA	NA	NA	freshwater	lake water	USA: Rochester, NY, Lake Ontario	USA	NA	lake water	NA	cell culture
GCA_019718835.1	in_group_added_str	Pseudomonas lijiangensis	GCA_019718835.1	Pseudomonas lijiangensis GCA_019718835.1	NA	NA	NA	plant	NA	China: Yunnan	China	Nicotiana tabacum L.	NA	tobacco leaves	NA
GCA_019718875.1	in_group_added_str	Pseudomonas lijiangensis	GCA_019718875.1	Pseudomonas lijiangensis GCA_019718875.1	NA	NA	NA	plant	NA	China: Yunnan	China	Nicotiana tabacum L.	NA	tobacco leaves	NA
GCA_019718895.1	in_group_added_str	Pseudomonas lijiangensis	GCA_019718895.1	Pseudomonas lijiangensis GCA_019718895.1	NA	NA	NA	plant	NA	China: Yunnan	China	Nicotiana tabacum L.	NA	tobacco leaves	NA
GCA_019718915.1	in_group_added_str	Pseudomonas lijiangensis	GCA_019718915.1	Pseudomonas lijiangensis GCA_019718915.1	NA	NA	NA	plant	NA	China: Yunnan	China	Nicotiana tabacum L.	NA	tobacco leaves	NA
GCA_019718935.1	in_group_added_str	Pseudomonas lijiangensis	GCA_019718935.1	Pseudomonas lijiangensis GCA_019718935.1	NA	NA	NA	plant	NA	China: Yunnan	China	Nicotiana tabacum L.	NA	tobacco leaves	NA
GCA_019719005.1	in_group_added_str	Pseudomonas lijiangensis	GCA_019719005.1	Pseudomonas lijiangensis GCA_019719005.1	NA	NA	NA	plant	NA	China: Yunnan	China	Nicotiana tabacum L.	NA	tobacco leaves	NA
GCA_019719225.1	in_group_added_str	Pseudomonas lijiangensis	GCA_019719225.1	Pseudomonas lijiangensis GCA_019719225.1	NA	NA	NA	plant	NA	China: Yunnan	China	Nicotiana tabacum L.	NA	tobacco leaves	NA
GCA_019719375.1	in_group_added_str	Pseudomonas glycinae	GCA_019719375.1	Pseudomonas glycinae GCA_019719375.1	NA	NA	NA	plant	root	China:Liaoning	China	American ginseng	root	NA	mixed culture
GCA_019823085.1	in_group_added_str	Pseudomonas arsenicoxydans	GCA_019823085.1	Pseudomonas arsenicoxydans GCA_019823085.1	NA	NA	NA	soil	NA	South Korea	South Korea	Rhizosphere of Soybean	NA	NA	whole organism
GCA_019898665.1	in_group_added_str	Pseudomonas glycinae	GCA_019898665.1	Pseudomonas glycinae GCA_019898665.1	NA	NA	NA	soil	soil	United Kingdom	United Kingdom	NA	Loam soil	NA	Clonal cell culture
GCA_019898675.1	in_group_added_str	Pseudomonas glycinae	GCA_019898675.1	Pseudomonas glycinae GCA_019898675.1	NA	NA	NA	soil	soil	United Kingdom	United Kingdom	NA	Loam soil	NA	Clonal cell culture
GCA_019898705.1	in_group_added_str	Pseudomonas glycinae	GCA_019898705.1	Pseudomonas glycinae GCA_019898705.1	NA	NA	NA	soil	soil	United Kingdom	United Kingdom	NA	Loam soil	NA	Clonal cell culture
GCA_019898725.1	in_group_added_str	Pseudomonas glycinae	GCA_019898725.1	Pseudomonas glycinae GCA_019898725.1	NA	NA	NA	soil	soil	United Kingdom	United Kingdom	NA	Loam soil	NA	Clonal cell culture
GCA_019898745.1	in_group_added_str	Pseudomonas glycinae	GCA_019898745.1	Pseudomonas glycinae GCA_019898745.1	NA	NA	NA	soil	soil	United Kingdom	United Kingdom	NA	Loam soil	NA	Clonal cell culture
GCA_019898805.1	in_group_added_str	Pseudomonas glycinae	GCA_019898805.1	Pseudomonas glycinae GCA_019898805.1	NA	NA	NA	soil	soil	United Kingdom	United Kingdom	NA	Loam soil	NA	Clonal cell culture
GCA_019969945.1	in_group_added_str	Pseudomonas mercuritolerans	GCA_019969945.1	Pseudomonas mercuritolerans GCA_019969945.1	NA	NA	NA	plant	plant	USA: Detroit, Michigan, urban community garden	USA	NA	vegetable	NA	bacterial colony
GCA_020401845.1	in_group_added_str	Pseudomonas nitritireducens	GCA_020401845.1	Pseudomonas nitritireducens GCA_020401845.1	NA	NA	NA	soil	soil	China:Guangzhou	China	NA	soil	NA	mixed culture
GCA_020809085.1	in_group_added_str	Pseudomonas antarctica	GCA_020809085.1	Pseudomonas antarctica GCA_020809085.1	NA	NA	NA	plant	leaf	Nigeria: IITA Ibadan, Oyo state	Nigeria	leaf	leaves from field plants	NA	tissue sample
GCA_021282565.2	in_group_added_str	Pseudomonas asiatica	GCA_021282565.2	Pseudomonas asiatica GCA_021282565.2	NA	NA	NA	human GI	human urine	Poland: Zielona Gora	Poland	NA	urine	NA	NA
GCA_021282765.1	in_group_added_str	Pseudomonas parasichuanensis	GCA_021282765.1	Pseudomonas parasichuanensis GCA_021282765.1	NA	NA	NA	human GI	pleural fluid	Poland: Suwalki	Poland	NA	pleural fluid	NA	NA
GCA_021282785.1	in_group_added_str	Pseudomonas asiatica	GCA_021282785.1	Pseudomonas asiatica GCA_021282785.1	NA	NA	NA	built environment	hospital environment	Poland: Warszawa	Poland	NA	hospital environment	NA	NA
GCA_021282825.1	in_group_added_str	Pseudomonas asiatica	GCA_021282825.1	Pseudomonas asiatica GCA_021282825.1	NA	NA	NA	human GI	human urine	Poland: Warszawa	Poland	NA	urine	NA	NA
GCA_021282865.1	in_group_added_str	Pseudomonas asiatica	GCA_021282865.1	Pseudomonas asiatica GCA_021282865.1	NA	NA	NA	human infection	blood	Poland: Warszawa	Poland	NA	blood	NA	NA
GCA_021283225.1	in_group_added_str	Pseudomonas asiatica	GCA_021283225.1	Pseudomonas asiatica GCA_021283225.1	NA	NA	NA	human GI	human urine	Poland: Warszawa	Poland	NA	urine	NA	NA
GCA_021283325.1	in_group_added_str	Pseudomonas asiatica	GCA_021283325.1	Pseudomonas asiatica GCA_021283325.1	NA	NA	NA	human infection	blood	Poland: Warszawa	Poland	NA	blood	NA	NA
GCA_021283345.1	in_group_added_str	Pseudomonas asiatica	GCA_021283345.1	Pseudomonas asiatica GCA_021283345.1	NA	NA	NA	human GI	human urine	Poland: Poznan	Poland	NA	urine	NA	NA
GCA_021283405.1	in_group_added_str	Pseudomonas asiatica	GCA_021283405.1	Pseudomonas asiatica GCA_021283405.1	NA	NA	NA	human GI	human urine	Poland: Warszawa	Poland	NA	urine	NA	NA
GCA_021283465.2	in_group_added_str	Pseudomonas asiatica	GCA_021283465.2	Pseudomonas asiatica GCA_021283465.2	NA	NA	NA	human GI	human urine	Poland: Warszawa	Poland	NA	urine	NA	NA
GCA_021283565.1	in_group_added_str	Pseudomonas asiatica	GCA_021283565.1	Pseudomonas asiatica GCA_021283565.1	NA	NA	NA	human GI	human urine	Poland: Warszawa	Poland	NA	urine	NA	NA
GCA_021341855.1	in_group_added_str	Pseudomonas nitritireducens	GCA_021341855.1	Pseudomonas nitritireducens GCA_021341855.1	NA	NA	NA	soil	soil	China: Fujian, Longyan, Zijin gold and copper mine	China	NA	soil	NA	cell culture
GCA_021343955.1	in_group_added_str	Pseudomonas nitritireducens	GCA_021343955.1	Pseudomonas nitritireducens GCA_021343955.1	NA	NA	NA	soil	soil	China: Fujian, Longyan, Zijin gold and copper mine	China	NA	soil	NA	cell culture
GCA_021378965.1	in_group_added_str	Pseudomonas wadenswilerensis	GCA_021378965.1	Pseudomonas wadenswilerensis GCA_021378965.1	NA	NA	NA	soil	soil	USA: Champaign, IL	USA	NA	Upturned soil from a suburban backyard	Clay	NA
GCA_021601545.1	in_group_added_str	Pseudomonas asiatica	GCA_021601545.1	Pseudomonas asiatica GCA_021601545.1	NA	NA	NA	human GI	NA	Japan:Saitama, Kawagoe	Japan	Homo sapiens	NA	human metabolite	NA
GCA_021601625.1	in_group_added_str	Pseudomonas glycinae	GCA_021601625.1	Pseudomonas glycinae GCA_021601625.1	NA	NA	NA	human GI	NA	Japan:Saitama, Kawagoe	Japan	Homo sapiens	NA	human metabolite	NA
GCA_021601705.1	in_group_added_str	Pseudomonas glycinae	GCA_021601705.1	Pseudomonas glycinae GCA_021601705.1	NA	NA	NA	human GI	NA	Japan:Saitama, Kawagoe	Japan	Homo sapiens	NA	human metabolite	NA
GCA_021601925.1	in_group_added_str	Pseudomonas palmensis	GCA_021601925.1	Pseudomonas palmensis GCA_021601925.1	NA	NA	NA	human GI	NA	Japan:Saitama, Kawagoe	Japan	Homo sapiens	NA	human metabolite	NA
GCA_021602345.1	in_group_added_str	Pseudomonas glycinae	GCA_021602345.1	Pseudomonas glycinae GCA_021602345.1	NA	NA	NA	human GI	NA	Japan:Saitama, Kawagoe	Japan	Homo sapiens	NA	human metabolite	NA
GCA_021602365.1	in_group_added_str	Pseudomonas tohonis	GCA_021602365.1	Pseudomonas tohonis GCA_021602365.1	NA	NA	NA	human GI	NA	Japan:Saitama, Kawagoe	Japan	Homo sapiens	NA	human metabolite	NA
GCA_021602405.1	in_group_added_str	Pseudomonas glycinae	GCA_021602405.1	Pseudomonas glycinae GCA_021602405.1	NA	NA	NA	human GI	NA	Japan:Saitama, Kawagoe	Japan	Homo sapiens	NA	human metabolite	NA
GCA_021602525.1	in_group_added_str	Pseudomonas tohonis	GCA_021602525.1	Pseudomonas tohonis GCA_021602525.1	NA	NA	NA	human GI	NA	Japan:Saitama, Kawagoe	Japan	Homo sapiens	NA	human metabolite	NA
GCA_021602605.1	in_group_added_str	Pseudomonas faucium	GCA_021602605.1	Pseudomonas faucium GCA_021602605.1	NA	NA	NA	human GI	NA	Japan:Saitama, Kawagoe	Japan	Homo sapiens	NA	human metabolite	NA
GCA_021602625.1	in_group_added_str	Pseudomonas tohonis	GCA_021602625.1	Pseudomonas tohonis GCA_021602625.1	NA	NA	NA	human GI	NA	Japan:Saitama, Kawagoe	Japan	Homo sapiens	NA	human metabolite	NA
GCA_021603505.1	in_group_added_str	Pseudomonas palmensis	GCA_021603505.1	Pseudomonas palmensis GCA_021603505.1	NA	NA	NA	human GI	NA	Japan:Saitama, Kawagoe	Japan	Homo sapiens	NA	human metabolite	NA
GCA_021603785.1	in_group_added_str	Pseudomonas mercuritolerans	GCA_021603785.1	Pseudomonas mercuritolerans GCA_021603785.1	NA	NA	NA	human GI	NA	Japan:Saitama, Kawagoe	Japan	Homo sapiens	NA	human metabolite	NA
GCA_021605025.1	in_group_added_str	Pseudomonas tohonis	GCA_021605025.1	Pseudomonas tohonis GCA_021605025.1	NA	NA	NA	human GI	NA	Japan	Japan	Homo sapiens	NA	NA	NA
GCA_021605045.1	in_group_added_str	Pseudomonas tohonis	GCA_021605045.1	Pseudomonas tohonis GCA_021605045.1	NA	NA	NA	human GI	NA	Japan	Japan	Homo sapiens	NA	NA	NA
GCA_022023875.1	in_group_added_str	Pseudomonas antarctica	GCA_022023875.1	Pseudomonas antarctica GCA_022023875.1	NA	NA	NA	soil	soil	China	China	NA	soil	NA	Prokaryotes
GCA_022049085.1	in_group_added_str	Pseudomonas asiatica	GCA_022049085.1	Pseudomonas asiatica GCA_022049085.1	NA	NA	NA	soil	soil	South Korea: Cheonan Province	South Korea	NA	mine area soil	NA	cell culture
GCA_022346805.1	in_group_added_str	Pseudomonas zeshuii	GCA_022346805.1	Pseudomonas zeshuii GCA_022346805.1	NA	NA	NA	human skin	human skin	USA	USA	HV10	skin	NA	NA
GCA_022405695.1	in_group_added_str	Pseudomonas entomophila	GCA_022405695.1	Pseudomonas entomophila GCA_022405695.1	NA	NA	NA	built environment	Zijin gold and copper mine	China: Fujian, Longyan	China	NA	Zijin gold and copper mine	NA	soil
GCA_022496645.1	in_group_added_str	Pseudomonas sp. Lz4W	GCA_022496645.1	Pseudomonas sp. Lz4W GCA_022496645.1	NA	NA	NA	food retail	modified-atmosphere packaged minced beef	Germany: Freising	Germany	NA	modified-atmosphere packaged minced beef	NA	food
GCA_022496685.1	in_group_added_str	Pseudomonas glycinae	GCA_022496685.1	Pseudomonas glycinae GCA_022496685.1	NA	NA	NA	soil	soil	China:Wuhan	China	NA	soil from campus of Hubei University of Traditional Chinese Medicine	NA	cell culture
GCA_022758205.1	in_group_added_str	Pseudomonas antarctica	GCA_022758205.1	Pseudomonas antarctica GCA_022758205.1	NA	NA	NA	plant	plant root	Pakistan: Lahore	Pakistan	NA	plant root	NA	Whole organism
GCA_022760135.1	in_group_added_str	Pseudomonas humi	GCA_022760135.1	Pseudomonas humi GCA_022760135.1	NA	NA	NA	sediment	sediment	Netherlands:Wageningen	Netherlands	NA	river sediment	NA	NA
GCA_022802935.1	in_group_added_str	Pseudomonas mercuritolerans	GCA_022802935.1	Pseudomonas mercuritolerans GCA_022802935.1	NA	NA	NA	plant	leaf	Germany:Tuebingen	Germany	Arabidopsis	leaf	NA	microbe
GCA_022819125.1	in_group_added_str	Pseudomonas nitritireducens	GCA_022819125.1	Pseudomonas nitritireducens GCA_022819125.1	NA	NA	NA	soil	soil	Malaysia: Perak	Malaysia	NA	soil sample from oil palm plantation	NA	Single pure culture
GCA_022819135.1	in_group_added_str	Pseudomonas nitritireducens	GCA_022819135.1	Pseudomonas nitritireducens GCA_022819135.1	NA	NA	NA	soil	soil	Malaysia: Perak	Malaysia	NA	soil sample from oil palm plantation	NA	Single pure culture
GCA_023093815.1	in_group_added_str	Pseudomonas asiatica	GCA_023093815.1	Pseudomonas asiatica GCA_023093815.1	NA	NA	NA	freshwater	water	India: West Bengal, Hooghly disctrict, Chinsura, River Ganges water	India	NA	water	NA	Pure Culture
GCA_023100865.1	in_group_added_str	Pseudomonas asiatica	GCA_023100865.1	Pseudomonas asiatica GCA_023100865.1	NA	NA	NA	sediment	NA	China: Guangzhou	China	activated sludge	NA	NA	activated sludge
GCA_023242405.1	in_group_added_str	Pseudomonas kribbensis	GCA_023242405.1	Pseudomonas kribbensis GCA_023242405.1	NA	NA	NA	soil	soil	USA: Massachusetts	USA	NA	soil	soil	NA
GCA_023242425.1	in_group_added_str	Pseudomonas kribbensis	GCA_023242425.1	Pseudomonas kribbensis GCA_023242425.1	NA	NA	NA	soil	NA	USA: Massachusetts	USA	NA	NA	soil	NA
GCA_023242465.1	in_group_added_str	Pseudomonas kribbensis	GCA_023242465.1	Pseudomonas kribbensis GCA_023242465.1	NA	NA	NA	soil	NA	USA: Massachusetts	USA	NA	NA	soil	NA
GCA_023278405.1	in_group_added_str	Pseudomonas asiatica	GCA_023278405.1	Pseudomonas asiatica GCA_023278405.1	NA	NA	NA	soil	NA	China	China	NA	NA	field land	NA
GCA_023375815.1	in_group_added_str	Pseudomonas allokribbensis	GCA_023375815.1	Pseudomonas allokribbensis GCA_023375815.1	NA	NA	NA	soil	soil	India:Sikkim	India	NA	soil	NA	whole organism
GCA_023516765.1	in_group_added_str	Pseudomonas humi	GCA_023516765.1	Pseudomonas humi GCA_023516765.1	NA	NA	NA	plant	root nodules	USA: Florida	USA	Roystonea regia	root nodules	NA	whole organism
GCA_023838605.1	in_group_added_str	Pseudomonas asiatica	GCA_023838605.1	Pseudomonas asiatica GCA_023838605.1	NA	NA	NA	soil	NA	Germany: Planegg-Martinsried	Germany	NA	NA	soil	NA
GCA_024072255.1	in_group_added_str	Pseudomonas mercuritolerans	GCA_024072255.1	Pseudomonas mercuritolerans GCA_024072255.1	NA	NA	NA	plant	leaf	France: Bagneres-de-Bigorre	France	Arabidopsis thaliana	leaf	NA	pure culture
GCA_024072275.1	in_group_added_str	Pseudomonas mercuritolerans	GCA_024072275.1	Pseudomonas mercuritolerans GCA_024072275.1	NA	NA	NA	plant	leaf	France: Banios	France	Arabidopsis thaliana	leaf	NA	pure culture
GCA_024072295.1	in_group_added_str	Pseudomonas mercuritolerans	GCA_024072295.1	Pseudomonas mercuritolerans GCA_024072295.1	NA	NA	NA	plant	leaf	France: Esperausses	France	Arabidopsis thaliana	leaf	NA	pure culture
GCA_024072315.1	in_group_added_str	Pseudomonas mercuritolerans	GCA_024072315.1	Pseudomonas mercuritolerans GCA_024072315.1	NA	NA	NA	plant	leaf	France: Saint-Medard	France	Arabidopsis thaliana	leaf	NA	pure culture
GCA_024072335.1	in_group_added_str	Pseudomonas mercuritolerans	GCA_024072335.1	Pseudomonas mercuritolerans GCA_024072335.1	NA	NA	NA	plant	leaf	France: Monesties	France	Arabidopsis thaliana	leaf	NA	pure culture
GCA_024072355.1	in_group_added_str	Pseudomonas mercuritolerans	GCA_024072355.1	Pseudomonas mercuritolerans GCA_024072355.1	NA	NA	NA	plant	leaf	France: Monesties	France	Arabidopsis thaliana	leaf	NA	pure culture
GCA_024105115.1	in_group_added_str	Pseudomonas asiatica	GCA_024105115.1	Pseudomonas asiatica GCA_024105115.1	NA	NA	NA	plant	plant root	Saudi Arabia	Saudi Arabia	NA	Plant roots	Plant root	NA
GCA_024126555.1	in_group_added_str	Pseudomonas palmensis	GCA_024126555.1	Pseudomonas palmensis GCA_024126555.1	NA	NA	NA	mammal GI	NA	Czech Republic: Moravia	Czech Republic	Gallus gallus	NA	NA	whole organism
GCA_024126565.1	in_group_added_str	Pseudomonas asiatica	GCA_024126565.1	Pseudomonas asiatica GCA_024126565.1	NA	NA	NA	mammal GI	NA	Czech Republic: Moravia	Czech Republic	Gallus gallus	NA	NA	whole organism
GCA_024126575.1	in_group_added_str	Pseudomonas asiatica	GCA_024126575.1	Pseudomonas asiatica GCA_024126575.1	NA	NA	NA	mammal GI	NA	Czech Republic: Moravia	Czech Republic	Gallus gallus	NA	NA	whole organism
GCA_024126735.1	in_group_added_str	Pseudomonas palmensis	GCA_024126735.1	Pseudomonas palmensis GCA_024126735.1	NA	NA	NA	mammal GI	NA	Czech Republic: Moravia	Czech Republic	Gallus gallus	NA	NA	whole organism
GCA_024128065.1	in_group_added_str	Pseudomonas asiatica	GCA_024128065.1	Pseudomonas asiatica GCA_024128065.1	NA	NA	NA	mammal GI	NA	Czech Republic: Moravia	Czech Republic	Gallus gallus	NA	NA	whole organism
GCA_024128215.1	in_group_added_str	Pseudomonas asiatica	GCA_024128215.1	Pseudomonas asiatica GCA_024128215.1	NA	NA	NA	mammal GI	NA	Czech Republic: Moravia	Czech Republic	Gallus gallus	NA	NA	whole organism
GCA_024136945.1	in_group_added_str	Pseudomonas asiatica	GCA_024136945.1	Pseudomonas asiatica GCA_024136945.1	NA	NA	NA	sediment	sludge	China: Zhejiang Province	China	NA	activated sludge	NA	mixed culture
GCA_024261405.1	in_group_added_str	Pseudomonas palmensis	GCA_024261405.1	Pseudomonas palmensis GCA_024261405.1	NA	NA	NA	plant	leaf	Iran: Mazandaran	Iran	Citrus	plant leaves	plant leaves	NA
GCA_024266685.1	in_group_added_str	Pseudomonas urethralis	GCA_024266685.1	Pseudomonas urethralis GCA_024266685.1	NA	NA	NA	soil	NA	China: Wuyi Shan, Nanping city, Fujian Province	China	NA	NA	soil	NA
GCA_024355235.1	in_group_added_str	Pseudomonas palmensis	GCA_024355235.1	Pseudomonas palmensis GCA_024355235.1	NA	NA	NA	soil	NA	Spain: Mallorca	Spain	NA	NA	soil	NA
GCA_024494485.1	in_group_added_str	Pseudomonas asiatica	GCA_024494485.1	Pseudomonas asiatica GCA_024494485.1	NA	NA	NA	farm environment	poultry farm	China:Shandong	China	NA	poultry farm	NA	water
GCA_024496105.1	in_group_added_str	Pseudomonas humi	GCA_024496105.1	Pseudomonas humi GCA_024496105.1	NA	NA	NA	wastewater	wastewater treatment plant	China:Changchun	China	NA	wastewater treatment plant	NA	mixed culture
GCA_024520915.1	in_group_added_str	Pseudomonas mercuritolerans	GCA_024520915.1	Pseudomonas mercuritolerans GCA_024520915.1	NA	NA	NA	plant	NA	Germany: Jena, garden Neugasse	Germany	Flaveria robusta	NA	leaf [PO:0025034 leaf]	NA
GCA_024520935.1	in_group_added_str	Pseudomonas mercuritolerans	GCA_024520935.1	Pseudomonas mercuritolerans GCA_024520935.1	NA	NA	NA	plant	NA	Germany: Jena, garden Neugasse	Germany	Flaveria robusta	NA	leaf [PO:0025034 leaf]	NA
GCA_024748675.1	in_group_added_str	Pseudomonas germanica	GCA_024748675.1	Pseudomonas germanica GCA_024748675.1	NA	NA	NA	soil	soil	Canada: Havelock, Quebec	Canada	NA	agricultural soil	NA	cell culture
GCA_024748815.1	in_group_added_str	Pseudomonas mercuritolerans	GCA_024748815.1	Pseudomonas mercuritolerans GCA_024748815.1	NA	NA	NA	soil	soil	Canada: Hemmingford, Quebec	Canada	NA	agricultural soil	NA	cell culture
GCA_024748895.1	in_group_added_str	Pseudomonas mercuritolerans	GCA_024748895.1	Pseudomonas mercuritolerans GCA_024748895.1	NA	NA	NA	soil	soil	Canada: Sainte-Angele-de-Monnoir, Quebec	Canada	NA	agricultural soil	NA	cell culture
GCA_024748925.1	in_group_added_str	Pseudomonas palmensis	GCA_024748925.1	Pseudomonas palmensis GCA_024748925.1	NA	NA	NA	soil	soil	Canada: Farnham, Quebec	Canada	NA	agricultural soil	NA	cell culture
GCA_024749085.1	in_group_added_str	Pseudomonas mercuritolerans	GCA_024749085.1	Pseudomonas mercuritolerans GCA_024749085.1	NA	NA	NA	soil	soil	Canada: Saint-Isidore, Quebec	Canada	NA	agricultural soil	NA	cell culture
GCA_024749105.1	in_group_added_str	Pseudomonas mercuritolerans	GCA_024749105.1	Pseudomonas mercuritolerans GCA_024749105.1	NA	NA	NA	soil	soil	Canada: Saint-Isidore, Quebec	Canada	NA	agricultural soil	NA	cell culture
GCA_024749185.1	in_group_added_str	Pseudomonas wadenswilerensis	GCA_024749185.1	Pseudomonas wadenswilerensis GCA_024749185.1	NA	NA	NA	soil	soil	Canada: Sainte-Clotilde, Quebec	Canada	NA	agricultural soil	NA	cell culture
GCA_024749205.1	in_group_added_str	Pseudomonas fitomaticsae	GCA_024749205.1	Pseudomonas fitomaticsae GCA_024749205.1	NA	NA	NA	soil	soil	Canada: Ormstown, Quebec	Canada	NA	agricultural soil	NA	cell culture
GCA_024919615.1	in_group_added_str	Pseudomonas palmensis	GCA_024919615.1	Pseudomonas palmensis GCA_024919615.1	NA	NA	NA	human infection	stool	Kenya	Kenya	Nosocomial infections	stool	NA	NA
GCA_025398795.1	in_group_added_str	Pseudomonas humi	GCA_025398795.1	Pseudomonas humi GCA_025398795.1	NA	NA	NA	soil	soil	Hong Kong: Repulse Bay	Hong Kong	NA	Urban soil	NA	Pure isolate
GCA_025447535.1	in_group_added_str	Pseudomonas urethralis	GCA_025447535.1	Pseudomonas urethralis GCA_025447535.1	NA	NA	NA	soil	rhizosphere soil	Sri Lanka: Kurunegala	Sri Lanka	Oryza sativa	rice rhizosphere	NA	Genomic DNA
GCA_025447555.1	in_group_added_str	Pseudomonas fitomaticsae	GCA_025447555.1	Pseudomonas fitomaticsae GCA_025447555.1	NA	NA	NA	soil	rhizosphere soil	Cameroon: Boteva	Cameroon	Xanthosoma sagittifolium	Cocoyam rhizosphere (white)	NA	Genomic DNA
GCA_025447595.1	in_group_added_str	Pseudomonas fitomaticsae	GCA_025447595.1	Pseudomonas fitomaticsae GCA_025447595.1	NA	NA	NA	soil	rhizosphere soil	Cameroon: Boteva	Cameroon	Xanthosoma sagittifolium	Cocoyam rhizosphere (white)	NA	Genomic DNA
GCA_025466015.1	in_group_added_str	Pseudomonas huaxiensis	GCA_025466015.1	Pseudomonas huaxiensis GCA_025466015.1	NA	NA	NA	mammal GI	animal feces	USA:Virginia	USA	Dictyostelium discoideum	white-tailed deer feces	NA	cell culture
GCA_025561665.1	in_group_added_str	Pseudomonas antarctica	GCA_025561665.1	Pseudomonas antarctica GCA_025561665.1	NA	NA	NA	soil	rhizosphere soil	South Korea:Barton peninsula	South Korea	NA	Antarctic rhizosphere soil	NA	soil
GCA_025628765.1	in_group_added_str	Pseudomonas piscis	GCA_025628765.1	Pseudomonas piscis GCA_025628765.1	NA	NA	NA	soil	rhizosphere soil	Sri Lanka: Galagadera	Sri Lanka	Musa sp.	Banana rhizosphere	NA	Genomic DNA
GCA_025642275.1	in_group_added_str	Pseudomonas tohonis	GCA_025642275.1	Pseudomonas tohonis GCA_025642275.1	NA	NA	NA	soil	soil	Hong Kong: Pokfulam	Hong Kong	NA	Garden soil	NA	Pure isolate
GCA_025642915.1	in_group_added_str	Pseudomonas mercuritolerans	GCA_025642915.1	Pseudomonas mercuritolerans GCA_025642915.1	NA	NA	NA	plant	NA	USA: Wheatland, New York	USA	Toxicodendron radicans	NA	NA	Tissue sample
GCA_025853855.1	in_group_added_str	Pseudomonas asiatica	GCA_025853855.1	Pseudomonas asiatica GCA_025853855.1	NA	NA	NA	soil	rhizosphere soil	China: Shandong	China	NA	rhizosphere soil	NA	single cell
GCA_025910115.1	in_group_added_str	Pseudomonas mercuritolerans	GCA_025910115.1	Pseudomonas mercuritolerans GCA_025910115.1	NA	NA	NA	plant	alfalfa sprouts	USA: Minnesota	USA	Medicago sativa	alfalfa sprouts from supermarket	None	NA
GCA_026240005.1	in_group_added_str	Pseudomonas kribbensis	GCA_026240005.1	Pseudomonas kribbensis GCA_026240005.1	NA	NA	NA	soil	rhizosphere soil	Cameroon: Boteva	Cameroon	Xanthosoma sagittifolium	cocoyam rhizosphere (white)	NA	Genomic DNA
GCA_026625105.1	in_group_added_str	Pseudomonas humi	GCA_026625105.1	Pseudomonas humi GCA_026625105.1	NA	NA	NA	soil	soil	Hong Kong: Mount Nicholson	Hong Kong	NA	Garden soil	NA	Pure isolate
GCA_027569775.1	in_group_added_str	Pseudomonas humi	GCA_027569775.1	Pseudomonas humi GCA_027569775.1	NA	NA	NA	sediment	sludge	China: qige sewage treatment plant, Hangzhou	China	NA	Anaerobic sludge in qige sewage treatment plant	NA	single cell
GCA_027583835.1	in_group_added_str	Pseudomonas ceruminis	GCA_027583835.1	Pseudomonas ceruminis GCA_027583835.1	NA	NA	NA	human infection	Tracheal secretion	Brazil: Sao Paulo	Brazil	NA	Tracheal secretion	NA	NA
GCA_027915295.1	in_group_added_str	Pseudomonas tohonis	GCA_027915295.1	Pseudomonas tohonis GCA_027915295.1	NA	NA	NA	plant	NA	China:Guangdong	China	Casuarina equisetifolia	NA	NA	cell culture
GCA_028656935.1	in_group_added_str	Pseudomonas tructae	GCA_028656935.1	Pseudomonas tructae GCA_028656935.1	NA	NA	NA	freshwater	biofilm from freshwater	USA: Idaho	USA	NA	biofilm from indoor freshwater fish hatchery	freshwater|biofilm	NA
GCA_028657035.1	in_group_added_str	Pseudomonas fitomaticsae	GCA_028657035.1	Pseudomonas fitomaticsae GCA_028657035.1	NA	NA	NA	freshwater	biofilm from freshwater	USA: Idaho	USA	NA	biofilm from indoor freshwater fish hatchery	freshwater|biofilm	NA
GCA_028657055.1	in_group_added_str	Pseudomonas fitomaticsae	GCA_028657055.1	Pseudomonas fitomaticsae GCA_028657055.1	NA	NA	NA	freshwater	biofilm from freshwater	USA: Idaho	USA	NA	biofilm from indoor freshwater fish hatchery	freshwater|biofilm	NA
GCA_028657115.1	in_group_added_str	Pseudomonas tructae	GCA_028657115.1	Pseudomonas tructae GCA_028657115.1	NA	NA	NA	freshwater	biofilm from freshwater	USA: Idaho	USA	NA	biofilm from outdoor freshwater natural spring	freshwater|biofilm	NA
GCA_028657135.1	in_group_added_str	Pseudomonas fitomaticsae	GCA_028657135.1	Pseudomonas fitomaticsae GCA_028657135.1	NA	NA	NA	freshwater	biofilm from freshwater	USA: Idaho	USA	NA	biofilm from indoor freshwater fish hatchery	freshwater|biofilm	NA
GCA_028752155.1	in_group_added_str	Pseudomonas asiatica	GCA_028752155.1	Pseudomonas asiatica GCA_028752155.1	NA	NA	NA	sediment	sediment of drainage channel	China:Changchun	China	NA	sediment of drainage channel	NA	tissue sample
GCA_029201425.1	in_group_added_str	Pseudomonas humi	GCA_029201425.1	Pseudomonas humi GCA_029201425.1	NA	NA	NA	soil	soil	Germany:Stuttgart	Germany	NA	soil	NA	garden soil
GCA_029201585.1	in_group_added_str	Pseudomonas palmensis	GCA_029201585.1	Pseudomonas palmensis GCA_029201585.1	NA	NA	NA	invertebrate	NA	China: Shan Dong	China	Tenebrio molitor	NA	Insect faeces	NA
GCA_029335335.1	in_group_added_str	Pseudomonas humi	GCA_029335335.1	Pseudomonas humi GCA_029335335.1	NA	NA	NA	sediment	sewage sludge	New Zealand: Christchurch	New Zealand	NA	returned activated sewage sludge	NA	bacterial isolate
GCA_029457395.1	in_group_added_str	Pseudomonas nitritireducens	GCA_029457395.1	Pseudomonas nitritireducens GCA_029457395.1	NA	NA	NA	plant	NA	China: Beijing	China	Cotton	NA	NA	Cotton
GCA_029537255.1	in_group_added_str	Pseudomonas taiwanensis	GCA_029537255.1	Pseudomonas taiwanensis GCA_029537255.1	NA	NA	NA	soil	soil	China: Sichuang	China	NA	root soil of Plantago asiatica L.	NA	single cell
GCA_029835065.1	in_group_added_str	Pseudomonas asiatica	GCA_029835065.1	Pseudomonas asiatica GCA_029835065.1	NA	NA	NA	built environment	Basin, sink	Pakistan	Pakistan	NA	NA	surface swab	NA
GCA_029836465.1	in_group_added_str	Pseudomonas nitritireducens	GCA_029836465.1	Pseudomonas nitritireducens GCA_029836465.1	NA	NA	NA	wastewater	drain, sink	USA	USA	NA	NA	surface swab	NA
GCA_029838395.1	in_group_added_str	Pseudomonas nitritireducens	GCA_029838395.1	Pseudomonas nitritireducens GCA_029838395.1	NA	NA	NA	wastewater	drain, sink	USA	USA	NA	NA	surface swab	NA
GCA_029839245.1	in_group_added_str	Pseudomonas mercuritolerans	GCA_029839245.1	Pseudomonas mercuritolerans GCA_029839245.1	NA	NA	NA	built environment	Basin, sink	Pakistan	Pakistan	NA	NA	surface swab	NA
GCA_029844805.1	in_group_added_str	Pseudomonas mercuritolerans	GCA_029844805.1	Pseudomonas mercuritolerans GCA_029844805.1	NA	NA	NA	wastewater	drain, sink	USA	USA	NA	NA	surface swab	NA
GCA_029866355.1	in_group_added_str	Pseudomonas asiatica	GCA_029866355.1	Pseudomonas asiatica GCA_029866355.1	NA	NA	NA	NA	Oil	India	India	NA	Oil	NA	whole organism
GCA_029916925.1	in_group_added_str	Pseudomonas mercuritolerans	GCA_029916925.1	Pseudomonas mercuritolerans GCA_029916925.1	NA	NA	NA	plant	NA	Russia: Tatarstan	Russia	Helianthus annuus L. (sunflower)	NA	Plant root	NA
GCA_029959385.1	in_group_added_str	Pseudomonas rustica	GCA_029959385.1	Pseudomonas rustica GCA_029959385.1	NA	NA	NA	built environment	food processing facility	USA	USA	NA	food processing facility	NA	environmental
GCA_029959775.1	in_group_added_str	Pseudomonas mercuritolerans	GCA_029959775.1	Pseudomonas mercuritolerans GCA_029959775.1	NA	NA	NA	built environment	food processing facility	USA	USA	NA	food processing facility	NA	environmental
GCA_029959825.1	in_group_added_str	Pseudomonas mercuritolerans	GCA_029959825.1	Pseudomonas mercuritolerans GCA_029959825.1	NA	NA	NA	built environment	food processing facility	USA	USA	NA	food processing facility	NA	environmental
GCA_029960155.1	in_group_added_str	Pseudomonas palmensis	GCA_029960155.1	Pseudomonas palmensis GCA_029960155.1	NA	NA	NA	built environment	food processing facility	USA	USA	NA	food processing facility	NA	environmental
GCA_029960215.1	in_group_added_str	Pseudomonas coleopterorum	GCA_029960215.1	Pseudomonas coleopterorum GCA_029960215.1	NA	NA	NA	built environment	food processing facility	USA	USA	NA	food processing facility	NA	environmental
GCA_029967985.1	in_group_added_str	Pseudomonas glycinae	GCA_029967985.1	Pseudomonas glycinae GCA_029967985.1	NA	NA	NA	plant	plant	South Korea: Wanju	South Korea	NA	Lettuce	NA	single cell
GCA_030015555.1	in_group_added_str	Pseudomonas peli	GCA_030015555.1	Pseudomonas peli GCA_030015555.1	NA	NA	NA	freshwater	river water	South Korea: Han River	South Korea	NA	NA	ENVO:01000599	NA
GCA_030016165.2	in_group_added_str	Pseudomonas piscis	GCA_030016165.2	Pseudomonas piscis GCA_030016165.2	NA	NA	NA	invertebrate	Steinernema-infected Galleria mellonella cadaver	Kenya	Kenya	Steinernema sp. 75	Steinernema-infected Galleria mellonella cadaver	NA	cell culture
GCA_030056215.1	in_group_added_str	Pseudomonas urethralis	GCA_030056215.1	Pseudomonas urethralis GCA_030056215.1	NA	NA	NA	human infection	Blood	Nigeria	Nigeria	Sepsis	Blood culture	NA	NA
GCA_030209075.1	in_group_added_str	Pseudomonas glycinae	GCA_030209075.1	Pseudomonas glycinae GCA_030209075.1	NA	NA	NA	plant	root/leaf	USA: midwestern states	USA	Arabidopsis thaliana	root/leaf	NA	NA
GCA_030209135.1	in_group_added_str	Pseudomonas glycinae	GCA_030209135.1	Pseudomonas glycinae GCA_030209135.1	NA	NA	NA	plant	root/leaf	USA: midwestern states	USA	Arabidopsis thaliana	root/leaf	NA	NA
GCA_030209165.1	in_group_added_str	Pseudomonas arsenicoxydans	GCA_030209165.1	Pseudomonas arsenicoxydans GCA_030209165.1	NA	NA	NA	plant	root/leaf	USA: midwestern states	USA	Arabidopsis thaliana	root/leaf	NA	NA
GCA_030263955.1	in_group_added_str	Pseudomonas asiatica	GCA_030263955.1	Pseudomonas asiatica GCA_030263955.1	NA	NA	NA	sediment	sediment	China:Xiamen	China	NA	sediment	NA	cell culture
GCA_030291675.1	in_group_added_str	Pseudomonas asiatica	GCA_030291675.1	Pseudomonas asiatica GCA_030291675.1	NA	NA	NA	soil	soil	Hong Kong: Telegraph Bay	Hong Kong	NA	soil	NA	Bacterial isolate
GCA_030328985.1	in_group_added_str	Pseudomonas asiatica	GCA_030328985.1	Pseudomonas asiatica GCA_030328985.1	NA	NA	NA	mammal GI	animal intestine	China	China	chicken	intestine	NA	intestine
GCA_030344995.1	in_group_added_str	Pseudomonas fitomaticsae	GCA_030344995.1	Pseudomonas fitomaticsae GCA_030344995.1	NA	NA	NA	soil	soil	Hong Kong: Telegraph Bay	Hong Kong	NA	soil	NA	Single bacterial isolate
GCA_030369875.1	in_group_added_str	Pseudomonas asiatica	GCA_030369875.1	Pseudomonas asiatica GCA_030369875.1	NA	NA	NA	NA	environmental	Thailand: Ratchaburi	Thailand	NA	environmental	NA	single cell
GCA_030372785.1	in_group_added_str	Pseudomonas mercuritolerans	GCA_030372785.1	Pseudomonas mercuritolerans GCA_030372785.1	NA	NA	NA	soil	soil	South Africa: Vryburg	South Africa	NA	gold mine soil	NA	cell culture
GCA_030374085.1	in_group_added_str	Pseudomonas asiatica	GCA_030374085.1	Pseudomonas asiatica GCA_030374085.1	NA	NA	NA	mammal GI	animals feces	Thailand: Ratchaburi	Thailand	NA	animals feces	NA	single cell
GCA_030380725.1	in_group_added_str	Pseudomonas asiatica	GCA_030380725.1	Pseudomonas asiatica GCA_030380725.1	NA	NA	NA	mammal GI	animal feces	Thailand: Ratchaburi	Thailand	NA	animal feces	NA	single cell
GCA_030381945.1	in_group_added_str	Pseudomonas asiatica	GCA_030381945.1	Pseudomonas asiatica GCA_030381945.1	NA	NA	NA	mammal GI	animal feces	Thailand: Ratchaburi	Thailand	NA	animal feces	NA	single cell
GCA_030382105.1	in_group_added_str	Pseudomonas asiatica	GCA_030382105.1	Pseudomonas asiatica GCA_030382105.1	NA	NA	NA	mammal GI	animals feces	Thailand: Ratchaburi	Thailand	NA	animals feces	NA	single cell
GCA_030403525.1	in_group_added_str	Pseudomonas zeshuii	GCA_030403525.1	Pseudomonas zeshuii GCA_030403525.1	NA	NA	NA	built environment	rocks Iron Mine	Algeria: Gara Djebilet West	Algeria	NA	crushed rocks in Gara Djebilet Iron Mine	NA	cell culture
GCA_030462555.1	in_group_added_str	Pseudomonas humi	GCA_030462555.1	Pseudomonas humi GCA_030462555.1	NA	NA	NA	soil	rhizosphere soil	not available	not available	Cannabis sativa	rhizosphere	NA	NA
GCA_030505435.1	in_group_added_str	Pseudomonas palmensis	GCA_030505435.1	Pseudomonas palmensis GCA_030505435.1	NA	NA	NA	human infection	stool	China:Hangzhou	China	Diarrhea	stool	NA	NA
GCA_030509925.1	in_group_added_str	Pseudomonas asiatica	GCA_030509925.1	Pseudomonas asiatica GCA_030509925.1	NA	NA	NA	mammal GI	feces	Thailand: Ratchaburi	Thailand	NA	feces	NA	single cell
GCA_030544685.1	in_group_added_str	Pseudomonas mercuritolerans	GCA_030544685.1	Pseudomonas mercuritolerans GCA_030544685.1	NA	NA	NA	plant	NA	New Zealand: Hawke's Bay	New Zealand	Vitis vinifera	NA	NA	NA
GCA_030544705.1	in_group_added_str	Pseudomonas mercuritolerans	GCA_030544705.1	Pseudomonas mercuritolerans GCA_030544705.1	NA	NA	NA	plant	NA	New Zealand: Hawke's Bay	New Zealand	Vitis vinifera	NA	NA	NA
GCA_030687105.1	in_group_added_str	Pseudomonas mercuritolerans	GCA_030687105.1	Pseudomonas mercuritolerans GCA_030687105.1	NA	NA	NA	soil	rhizosphere soil	China:Liaoning	China	NA	plant rhizosphere	NA	whole organism
GCA_030687555.1	in_group_added_str	Pseudomonas antarctica	GCA_030687555.1	Pseudomonas antarctica GCA_030687555.1	NA	NA	NA	soil	rhizosphere soil	China:Xizang	China	NA	plant rhizosphere	NA	whole organism
GCA_030769685.1	in_group_added_str	Pseudomonas mercuritolerans	GCA_030769685.1	Pseudomonas mercuritolerans GCA_030769685.1	NA	NA	NA	soil	soil	South Africa: Vryburg	South Africa	NA	Gold mine soil	NA	Cell culture
GCA_031312015.1	in_group_added_str	Pseudomonas entomophila	GCA_031312015.1	Pseudomonas entomophila GCA_031312015.1	NA	NA	NA	laboratory contaminant	lab stock	India:Mohali	India	NA	culture:lab stock	NA	NA
GCA_031435405.1	in_group_added_str	Pseudomonas asiatica	GCA_031435405.1	Pseudomonas asiatica GCA_031435405.1	NA	NA	NA	freshwater	water	Algeria:Algiers	Algeria	NA	water	NA	cell culture
GCA_031583125.1	in_group_added_str	Pseudomonas coleopterorum	GCA_031583125.1	Pseudomonas coleopterorum GCA_031583125.1	NA	NA	NA	plant	plant	China:Qujing	China	NA	Rhododendron pulchrum Sweet	NA	cell culture
GCA_031822455.1	in_group_added_str	Pseudomonas asiatica	GCA_031822455.1	Pseudomonas asiatica GCA_031822455.1	NA	NA	NA	sediment	sludge	China:Zhengzhou	China	NA	active sludge	NA	pure culture
GCA_032191335.1	in_group_added_str	Pseudomonas mercuritolerans	GCA_032191335.1	Pseudomonas mercuritolerans GCA_032191335.1	NA	NA	NA	plant	leaf	India: Bihar	India	Zea mays	leaf	Plant	pure bacterial culture
GCA_032335615.1	in_group_added_str	Pseudomonas taiwanensis	GCA_032335615.1	Pseudomonas taiwanensis GCA_032335615.1	NA	NA	NA	plant	root	India: Bihar	India	Zea mays	root	Plant	pure bacterial culture
GCA_032392015.1	in_group_added_str	Pseudomonas nitritireducens	GCA_032392015.1	Pseudomonas nitritireducens GCA_032392015.1	NA	NA	NA	built environment	NA	USA:Hawaii	USA	NA	NA	rock wall of cave	NA
GCA_032701105.1	in_group_added_str	Pseudomonas asiatica	GCA_032701105.1	Pseudomonas asiatica GCA_032701105.1	NA	NA	NA	food retail	mixed tobacco	China: Fujian	China	NA	mixed tobacco	NA	mixed culture
GCA_032971465.1	in_group_added_str	Pseudomonas asiatica	GCA_032971465.1	Pseudomonas asiatica GCA_032971465.1	NA	NA	NA	soil	Antimony contaminated soil	China	China	NA	NA	NA	strain
GCA_033391035.1	in_group_added_str	Pseudomonas tohonis	GCA_033391035.1	Pseudomonas tohonis GCA_033391035.1	NA	NA	NA	human GI	human urine	USA	USA	Homo sapiens	urine	NA	2023EL-01195
GCA_033989995.1	in_group_added_str	Pseudomonas germanica	GCA_033989995.1	Pseudomonas germanica GCA_033989995.1	NA	NA	NA	soil	soil	Denmark: Kgs Lyngby, Dyrehaven	Denmark	NA	Grassland soil	NA	Cell culture
GCA_034021035.1	in_group_added_str	Pseudomonas germanica	GCA_034021035.1	Pseudomonas germanica GCA_034021035.1	NA	NA	NA	soil	soil	Denmark: Kgs Lyngby, Dyrehaven	Denmark	NA	Grassland soil	NA	Cell culture
GCA_034045355.1	in_group_added_str	Pseudomonas coleopterorum	GCA_034045355.1	Pseudomonas coleopterorum GCA_034045355.1	NA	NA	NA	plant	Seed	France: Condom, Gers	France	Phaseolus vulgaris	Seed	NA	cell culture
GCA_034045375.1	in_group_added_str	Pseudomonas coleopterorum	GCA_034045375.1	Pseudomonas coleopterorum GCA_034045375.1	NA	NA	NA	plant	seedling	France: Condom, Gers	France	Phaseolus vulgaris	seedling	NA	cell culture
GCA_034259185.1	in_group_added_str	Pseudomonas asiatica	GCA_034259185.1	Pseudomonas asiatica GCA_034259185.1	NA	NA	NA	built environment	hospital surface	Bangladesh	Bangladesh	NA	hospital surface	NA	NA
GCA_034313985.1	in_group_added_str	Pseudomonas psychrophila	GCA_034313985.1	Pseudomonas psychrophila GCA_034313985.1	NA	NA	NA	freshwater	NA	Greenland	Greenland	NA	NA	ice	pure culture
GCA_034358925.1	in_group_added_str	Pseudomonas asiatica	GCA_034358925.1	Pseudomonas asiatica GCA_034358925.1	NA	NA	NA	sediment	sludge	Germany	Germany	NA	activated sludge	NA	isolate
GCA_034438895.1	in_group_added_str	Pseudomonas asiatica	GCA_034438895.1	Pseudomonas asiatica GCA_034438895.1	NA	NA	NA	plant	black pepper vines	India: Kerala, Peruvannamuzhi	India	Piper nigrum	black pepper vines	root endosphere	NA
GCA_034440715.1	in_group_added_str	Pseudomonas asiatica	GCA_034440715.1	Pseudomonas asiatica GCA_034440715.1	NA	NA	NA	soil	soil	Bangladesh:Gazipur	Bangladesh	N/A	soil near cow with mastitis	NA	Whole organism
GCA_034440815.1	in_group_added_str	Pseudomonas asiatica	GCA_034440815.1	Pseudomonas asiatica GCA_034440815.1	NA	NA	NA	diary product	milk	Bangladesh:Gazipur	Bangladesh	Bos taurus	milk from mastitis cow	NA	Whole organism
GCA_034440935.1	in_group_added_str	Pseudomonas asiatica	GCA_034440935.1	Pseudomonas asiatica GCA_034440935.1	NA	NA	NA	mammal GI	animals feces	Bangladesh:Gazipur	Bangladesh	Bos taurus	feces from mastitis cow	NA	Whole organism
GCA_034441015.1	in_group_added_str	Pseudomonas asiatica	GCA_034441015.1	Pseudomonas asiatica GCA_034441015.1	NA	NA	NA	mammal GI	animals feces	Bangladesh:Gazipur	Bangladesh	Bos taurus	feces from mastitis cow	NA	Whole organism
GCA_034808285.1	in_group_added_str	Pseudomonas mercuritolerans	GCA_034808285.1	Pseudomonas mercuritolerans GCA_034808285.1	NA	NA	NA	laboratory contaminant	lab evolved strain	USA: New York	USA	NA	lab evolved strain, with resistance to rifampicin (wild type strain: FSL S12-0048)	NA	Whole organism
GCA_034808325.1	in_group_added_str	Pseudomonas mercuritolerans	GCA_034808325.1	Pseudomonas mercuritolerans GCA_034808325.1	NA	NA	NA	plant	packaged spinach	USA: New York	USA	NA	packaged baby spinach	NA	Whole organism
GCA_034808505.1	in_group_added_str	Pseudomonas mercuritolerans	GCA_034808505.1	Pseudomonas mercuritolerans GCA_034808505.1	NA	NA	NA	laboratory contaminant	lab evolved strain	USA: New York	USA	NA	lab evolved strain, with resistance to rifampicin (wild type strain: FSL M9-0617)	NA	Whole organism
GCA_034808545.1	in_group_added_str	Pseudomonas mercuritolerans	GCA_034808545.1	Pseudomonas mercuritolerans GCA_034808545.1	NA	NA	NA	plant	packaged spinach	USA: New York	USA	NA	packaged baby spinach	NA	Whole organism
GCA_034808705.1	in_group_added_str	Pseudomonas glycinae	GCA_034808705.1	Pseudomonas glycinae GCA_034808705.1	NA	NA	NA	laboratory contaminant	lab evolved strain	USA: New York	USA	NA	lab evolved strain, with resistance to rifampicin (wild type strain: FSL M9-0544)	NA	Whole organism
GCA_034808785.1	in_group_added_str	Pseudomonas glycinae	GCA_034808785.1	Pseudomonas glycinae GCA_034808785.1	NA	NA	NA	plant	packaged spinach	USA: New York	USA	NA	packaged baby spinach	NA	Whole organism
GCA_035065195.1	in_group_added_str	Pseudomonas mercuritolerans	GCA_035065195.1	Pseudomonas mercuritolerans GCA_035065195.1	NA	NA	NA	plant	root	Russia:Nizhny Novgorod	Russia	Populus alba	roots	NA	cell culture
GCA_035284105.1	in_group_added_str	Pseudomonas mercuritolerans	GCA_035284105.1	Pseudomonas mercuritolerans GCA_035284105.1	NA	NA	NA	plant	seedling	France: Condom, Gers	France	Phaseolus vulgaris	seedling	NA	cell culture
GCA_035658415.1	in_group_added_str	Pseudomonas humi	GCA_035658415.1	Pseudomonas humi GCA_035658415.1	NA	NA	NA	soil	soil	Hong Kong: Telegraph Bay	Hong Kong	NA	Grass lawn soil	NA	Pure isolate
GCA_035969075.1	in_group_added_str	Pseudomonas ceruminis	GCA_035969075.1	Pseudomonas ceruminis GCA_035969075.1	NA	NA	NA	diary product	milk	India: Assam	India	Bos taurus indicus	milk	NA	Microbe culture
GCA_036039025.1	in_group_added_str	Pseudomonas palmensis	GCA_036039025.1	Pseudomonas palmensis GCA_036039025.1	NA	NA	NA	plant	leaf	China:Harbin	China	NA	leaf	NA	mixed culture
GCA_036231725.1	in_group_added_str	Pseudomonas humi	GCA_036231725.1	Pseudomonas humi GCA_036231725.1	NA	NA	NA	soil	soil	China	China	NA	soil	NA	cell culture
GCA_036324025.1	in_group_added_str	Pseudomonas asiatica	GCA_036324025.1	Pseudomonas asiatica GCA_036324025.1	NA	NA	NA	fish GI	NA	Turkey:Istanbul	Turkey	Poecilia sphenops	NA	NA	Whole organism
GCA_036324525.1	in_group_added_str	Pseudomonas psychrophila	GCA_036324525.1	Pseudomonas psychrophila GCA_036324525.1	NA	NA	NA	fish GI	NA	China:Zhejiang	China	Bighead carp	NA	NA	cell culture
GCA_036348395.1	in_group_added_str	Pseudomonas defluvii	GCA_036348395.1	Pseudomonas defluvii GCA_036348395.1	NA	NA	NA	soil	soil	China: Huangshi	China	NA	soil	NA	Pseudomonas
GCA_036668835.1	in_group_added_str	Pseudomonas granadensis	GCA_036668835.1	Pseudomonas granadensis GCA_036668835.1	NA	NA	NA	mammal GI	NA	Lebanon: Byblos	Lebanon	Bos taurus	NA	NA	Feces
GCA_036701605.1	in_group_added_str	Pseudomonas phenolilytica	GCA_036701605.1	Pseudomonas phenolilytica GCA_036701605.1	NA	NA	NA	soil	NA	India: Varanasi	India	NA	NA	Soil	NA
GCA_036763875.1	in_group_added_str	Pseudomonas humi	GCA_036763875.1	Pseudomonas humi GCA_036763875.1	NA	NA	NA	sediment	Mixed sample of sewage sludge and forest soil	Germany:Stuttgart	Germany	NA	Mixed sample of sewage sludge and forest soil	NA	Pure bacterial culture
GCA_036784815.1	in_group_added_str	Pseudomonas asiatica	GCA_036784815.1	Pseudomonas asiatica GCA_036784815.1	NA	NA	NA	soil	NA	USA: Ohio	USA	NA	NA	soil	NA
GCA_037071415.1	in_group_added_str	Pseudomonas silesiensis	GCA_037071415.1	Pseudomonas silesiensis GCA_037071415.1	NA	NA	NA	soil	soil	Germany:Brandenburg,Potsdam-Mittelmark,NIEMGK	Germany	NA	landfill for plastics	NA	single cell
GCA_037079955.1	in_group_added_str	Pseudomonas mercuritolerans	GCA_037079955.1	Pseudomonas mercuritolerans GCA_037079955.1	NA	NA	NA	mammal GI	NA	Lebanon: Byblos	Lebanon	Bos taurus	NA	NA	Feces
GCA_037079975.1	in_group_added_str	Pseudomonas granadensis	GCA_037079975.1	Pseudomonas granadensis GCA_037079975.1	NA	NA	NA	mammal GI	NA	Lebanon: Byblos	Lebanon	Bos taurus	NA	NA	Feces
GCA_037079995.1	in_group_added_str	Pseudomonas mercuritolerans	GCA_037079995.1	Pseudomonas mercuritolerans GCA_037079995.1	NA	NA	NA	mammal GI	NA	Lebanon: Byblos	Lebanon	Bos taurus	NA	NA	Feces
GCA_037095675.1	in_group_added_str	Pseudomonas mercuritolerans	GCA_037095675.1	Pseudomonas mercuritolerans GCA_037095675.1	NA	NA	NA	soil	soil	China:Shannxi	China	NA	soil	NA	mixed culture
GCA_037113495.1	in_group_added_str	Pseudomonas palmensis	GCA_037113495.1	Pseudomonas palmensis GCA_037113495.1	NA	NA	NA	built environment	Mine tailings	Canada: Quebec	Canada	NA	Mine tailings	NA	Cell culture
GCA_037153275.1	in_group_added_str	Pseudomonas tohonis	GCA_037153275.1	Pseudomonas tohonis GCA_037153275.1	NA	NA	NA	invertebrate	mosquito	missing	missing	NA	mosquito	NA	cell culture
GCA_037479135.1	in_group_added_str	Pseudomonas palmensis	GCA_037479135.1	Pseudomonas palmensis GCA_037479135.1	NA	NA	NA	invertebrate	worm	Germany:Kiel	Germany	Caenorhabditis elegans	worm	NA	cell culture
GCA_037950645.1	in_group_added_str	Pseudomonas mercuritolerans	GCA_037950645.1	Pseudomonas mercuritolerans GCA_037950645.1	NA	NA	NA	soil	rizosphere soil	Mexico: Queretaro	Mexico	Echinocactus platyacanthus	rizosphere	NA	cell culture
GCA_038180265.1	in_group_added_str	Pseudomonas mercuritolerans	GCA_038180265.1	Pseudomonas mercuritolerans GCA_038180265.1	NA	NA	NA	plant	root	Algeria: Setif	Algeria	NA	Wheat roots	NA	Cell culture
GCA_038440315.1	in_group_added_str	Pseudomonas asiatica	GCA_038440315.1	Pseudomonas asiatica GCA_038440315.1	NA	NA	NA	soil	soil	USA: Meadowbrook Park, Urbana, IL	USA	NA	soil	NA	Axenic culture
GCA_038593595.1	in_group_added_str	Pseudomonas humi	GCA_038593595.1	Pseudomonas humi GCA_038593595.1	NA	NA	NA	soil	soil	Italy: Caccamo	Italy	NA	soil	NA	cell culture
GCA_039503445.1	in_group_added_str	Pseudomonas lijiangensis	GCA_039503445.1	Pseudomonas lijiangensis GCA_039503445.1	NA	NA	NA	plant	NA	Serbia: S. Palanka	Serbia	Citrullus lanatus	NA	NA	Cell culture
GCA_039673545.1	in_group_added_str	Pseudomonas asiatica	GCA_039673545.1	Pseudomonas asiatica GCA_039673545.1	NA	NA	NA	freshwater	river water	Australia: Torrens River	Australia	NA	river water	NA	cell culture
GCA_039673805.1	in_group_added_str	Pseudomonas wadenswilerensis	GCA_039673805.1	Pseudomonas wadenswilerensis GCA_039673805.1	NA	NA	NA	freshwater	river water	Australia: Torrens River	Australia	NA	river water	NA	cell culture
GCA_039673885.1	in_group_added_str	Pseudomonas fitomaticsae	GCA_039673885.1	Pseudomonas fitomaticsae GCA_039673885.1	NA	NA	NA	freshwater	river water	Australia: Torrens River	Australia	NA	river water	NA	cell culture
GCA_039674125.1	in_group_added_str	Pseudomonas mercuritolerans	GCA_039674125.1	Pseudomonas mercuritolerans GCA_039674125.1	NA	NA	NA	freshwater	river water	Australia: Torrens River	Australia	NA	river water	NA	cell culture
GCA_039674325.1	in_group_added_str	Pseudomonas asiatica	GCA_039674325.1	Pseudomonas asiatica GCA_039674325.1	NA	NA	NA	freshwater	river water	Australia: Torrens River	Australia	NA	river water	NA	cell culture
GCA_039674365.1	in_group_added_str	Pseudomonas fitomaticsae	GCA_039674365.1	Pseudomonas fitomaticsae GCA_039674365.1	NA	NA	NA	freshwater	river water	Australia: Torrens River	Australia	NA	river water	NA	cell culture
GCA_039695385.1	in_group_added_str	Pseudomonas glycinae	GCA_039695385.1	Pseudomonas glycinae GCA_039695385.1	NA	NA	NA	soil	soil	missing	missing	NA	soil	NA	whole organism
GCA_040058975.1	in_group_added_str	Pseudomonas mercuritolerans	GCA_040058975.1	Pseudomonas mercuritolerans GCA_040058975.1	NA	NA	NA	laboratory contaminant	Winogradsky column	USA: Norman, OK	USA	NA	Winogradsky column	NA	Cell culture
GCA_040214835.1	in_group_added_str	Pseudomonas asiatica	GCA_040214835.1	Pseudomonas asiatica GCA_040214835.1	NA	NA	NA	soil	NA	China: hubei	China	NA	NA	Soil, vegetable field	NA
GCA_040310465.1	in_group_added_str	Pseudomonas mercuritolerans	GCA_040310465.1	Pseudomonas mercuritolerans GCA_040310465.1	NA	NA	NA	invertebrate	Sponge	Antarctica: Terra Nova Bay, Victoria Land	Antarctica	NA	Sponge: Haliclona spp.	NA	cell culture
GCA_040438935.1	in_group_added_str	Pseudomonas vranovensis	GCA_040438935.1	Pseudomonas vranovensis GCA_040438935.1	NA	NA	NA	invertebrate	NA	Germany: North	Germany	Caenorhabditis elegans	NA	NA	Cell culture
GCA_040703105.1	in_group_added_str	Pseudomonas mercuritolerans	GCA_040703105.1	Pseudomonas mercuritolerans GCA_040703105.1	NA	NA	NA	plant	plant	China:Beijing	China	NA	poplar	NA	single cell
GCA_040720995.1	in_group_added_str	Pseudomonas asiatica	GCA_040720995.1	Pseudomonas asiatica GCA_040720995.1	NA	NA	NA	soil	soil	India: Meenakshipatti, Madurai, TamilNadu	India	NA	soil	NA	Soil sample
GCA_040750135.1	in_group_added_str	Pseudomonas asiatica	GCA_040750135.1	Pseudomonas asiatica GCA_040750135.1	NA	NA	NA	soil	soil	USA: Lewisville, TX	USA	NA	soil	NA	cell culture
GCA_040762985.1	in_group_added_str	Pseudomonas taiwanensis	GCA_040762985.1	Pseudomonas taiwanensis GCA_040762985.1	NA	NA	NA	soil	rhizosphere soil	Malaysia: Selangor	Malaysia	RIce	rhizosphere	NA	whole organism
GCA_040784925.1	in_group_added_str	Pseudomonas asiatica	GCA_040784925.1	Pseudomonas asiatica GCA_040784925.1	NA	NA	NA	soil	soil	China:Anhui Agricultural University Nongcuiyuan	China	NA	soil	NA	Soil
GCA_040790895.1	in_group_added_str	Pseudomonas asiatica	GCA_040790895.1	Pseudomonas asiatica GCA_040790895.1	NA	NA	NA	human GI	human urine	China:Beijing	China	Unknow	urine	NA	NA
GCA_040984045.1	in_group_added_str	Pseudomonas asiatica	GCA_040984045.1	Pseudomonas asiatica GCA_040984045.1	NA	NA	NA	soil	Biomedical waste site	India: Ahmedabad, Gujarat	India	NA	Biomedical waste site	NA	mixed culture
GCA_041353515.1	in_group_added_str	Pseudomonas asiatica	GCA_041353515.1	Pseudomonas asiatica GCA_041353515.1	NA	NA	NA	human infection	urinary tract infection	Spain: Madrid	Spain	infection	urinary tract infection	NA	NA
GCA_041356005.1	in_group_added_str	Pseudomonas asiatica	GCA_041356005.1	Pseudomonas asiatica GCA_041356005.1	NA	NA	NA	human infection	urinary tract infection	Spain: Madrid	Spain	infection	urinary tract infection	NA	NA
GCA_041409665.1	in_group_added_str	Pseudomonas knackmussii	GCA_041409665.1	Pseudomonas knackmussii GCA_041409665.1	NA	NA	NA	soil	soil	China: Guangzhou city, Guangdong	China	pepper	soil	NA	Bacteria Isolate
GCA_041904735.1	in_group_added_str	Pseudomonas taiwanensis	GCA_041904735.1	Pseudomonas taiwanensis GCA_041904735.1	NA	NA	NA	wastewater	wastewater treatment plant	China: Jiangsu Province	China	NA	wastewater treatment plant	NA	wastewater treatment plants
GCA_041956865.1	in_group_added_str	Pseudomonas mercuritolerans	GCA_041956865.1	Pseudomonas mercuritolerans GCA_041956865.1	NA	NA	NA	freshwater	Water Microplastic	Canada: Calgary	Canada	NA	Water Microplastic	NA	Cell Culture
GCA_042232485.1	in_group_added_str	Pseudomonas fitomaticsae	GCA_042232485.1	Pseudomonas fitomaticsae GCA_042232485.1	NA	NA	NA	NA	package: MIGS.ba.plant-associated.6.0	NONE	NONE	NONE	NA	NONE	NA
GCA_900455515.1	in_group_added_str	Pseudomonas zeshuii	GCA_900455515.1	Pseudomonas zeshuii GCA_900455515.1	NA	NA	NA	human GI	Gall Bladder	NA	NA	not available	Gall Bladder	NA	NA
GCA_900475215.1	in_group_added_str	Pseudomonas antarctica	GCA_900475215.1	Pseudomonas antarctica GCA_900475215.1	NA	NA	NA	wastewater	Pre-filter water	United Kingdom: Reading	United Kingdom	NA	Pre-filter water works	NA	NA
GCA_902375475.1	in_group_added_str	Pseudomonas massiliensis	GCA_902375475.1	Pseudomonas massiliensis GCA_902375475.1	NA	NA	NA	human GI	human gut	not provided	not provided	NA	human gut	NA	NA
GCA_902498125.1	in_group_added_str	Pseudomonas mercuritolerans	GCA_902498125.1	Pseudomonas mercuritolerans GCA_902498125.1	NA	NA	NA	soil	NA	1.216	1.216	NA	NA	soil	NA
GCA_902498145.1	in_group_added_str	Pseudomonas mercuritolerans	GCA_902498145.1	Pseudomonas mercuritolerans GCA_902498145.1	NA	NA	NA	soil	NA	1.216	1.216	NA	NA	soil	NA
GCA_902506525.1	in_group_added_str	Pseudomonas peli	GCA_902506525.1	Pseudomonas peli GCA_902506525.1	NA	NA	NA	plant	NA	NA	NA	Ectocarpus subulatus	NA	NA	NA
